# Supplementary material for: High diversity of Diaporthe species associated with dieback diseases in China, with twelve new species described
Source: MycoKeys. 2018 Sep 17;(39):97–149. doi: 10.3897/mycokeys.39.26914 (PMC6160862; doi:10.3897/mycokeys.39.26914)
Supplement: XML Treatment for Diaporthe acerigena [file mycokeys.39.26914-treatment1.xml]

<!DOCTYPE tp:taxon-treatment
  PUBLIC "-//TaxonX//DTD Taxonomic Treatment Publishing DTD v0 20100105//EN" "tax-treatment-NSO.dtd">
<tp:taxon-treatment xmlns:tp="http://www.plazi.org/taxpub"><tp:treatment-meta><kwd-group><label>Taxon classification</label><kwd><named-content xmlns:xlink="http://www.w3.org/1999/xlink" content-type="kingdom">Fungi</named-content></kwd><kwd><named-content xmlns:xlink="http://www.w3.org/1999/xlink" content-type="order">Diaporthales</named-content></kwd><kwd><named-content xmlns:xlink="http://www.w3.org/1999/xlink" content-type="family">Diaporthaceae</named-content></kwd></kwd-group><mixed-citation publication-type="journal"><person-group><name><surname>Yang</surname><given-names>Qin</given-names></name><name><surname>Fan</surname><given-names>Xin-Lei</given-names></name><name><surname>Guarnaccia</surname><given-names>Vladimiro</given-names></name><name><surname>Tian</surname><given-names>Cheng-Ming</given-names></name></person-group><article-title>High diversity of <italic><tp:taxon-name><tp:taxon-name-part taxon-name-part-type="genus" reg="Diaporthe">Diaporthe</tp:taxon-name-part></tp:taxon-name></italic> species associated with dieback diseases in China, with twelve new species described</article-title><source>MycoKeys</source><day>17</day><month>9</month><year>2018</year><volume>2018</volume><issue>39</issue><fpage>97</fpage><lpage>149</lpage><pub-id pub-id-type="doi">10.3897/mycokeys.39.26914</pub-id></mixed-citation></tp:treatment-meta><tp:nomenclature><tp:taxon-name>
              <tp:taxon-name-part taxon-name-part-type="genus" reg="Diaporthe">Diaporthe</tp:taxon-name-part>
              <tp:taxon-name-part taxon-name-part-type="species" reg="acerigena">acerigena</tp:taxon-name-part>
              <object-id xmlns:xlink="http://www.w3.org/1999/xlink" content-type="mycobank" xlink:type="simple">MB824703</object-id>
            </tp:taxon-name><tp:taxon-authority>C.M. Tian &amp; Q. Yang</tp:taxon-authority><tp:taxon-status xmlns:xlink="http://www.w3.org/1999/xlink" xlink:type="simple">sp. nov.</tp:taxon-status><xref ref-type="fig" rid="F6">Figure 3</xref></tp:nomenclature><tp:treatment-sec sec-type="diagnosis" id="SECID0EVHJM"><title>Diagnosis.</title><p><italic><tp:taxon-name><tp:taxon-name-part taxon-name-part-type="genus" reg="Diaporthe">Diaporthe</tp:taxon-name-part><tp:taxon-name-part taxon-name-part-type="species" reg="acerigena">acerigena</tp:taxon-name-part></tp:taxon-name></italic> can be distinguished from the phylogenetically closely related species <italic><tp:taxon-name><tp:taxon-name-part taxon-name-part-type="genus" reg="Diaporthe">D.</tp:taxon-name-part><tp:taxon-name-part taxon-name-part-type="species" reg="oraccinii">oraccinii</tp:taxon-name-part></tp:taxon-name></italic> in larger alpha conidia.</p></tp:treatment-sec><tp:treatment-sec sec-type="Holotype" id="SECID0ERIJM"><title>Holotype.</title><p>CHINA. Shaanxi Province: Qinling Mountain, on symptomatic twigs of <italic><tp:taxon-name><tp:taxon-name-part taxon-name-part-type="genus" reg="Acer">Acer</tp:taxon-name-part><tp:taxon-name-part taxon-name-part-type="species" reg="tataricum">tataricum</tp:taxon-name-part></tp:taxon-name></italic>, 27 June 2017, N. Jiang (holotype: <named-content xmlns:xlink="http://www.w3.org/1999/xlink" content-type="dwc:institutional_code" xlink:type="simple">BJFC</named-content>-S1466; ex-type culture: <abbrev xmlns:xlink="http://www.w3.org/1999/xlink" content-type="institution" xlink:title="China Forestry Culture Collection Centre" id="ABBRID0EHJJM" xlink:type="simple">CFCC</abbrev> 52554).</p></tp:treatment-sec><tp:treatment-sec sec-type="etymology" id="SECID0EMJJM"><title>Etymology.</title><p>Named after the host genus on which it was collected, <italic><tp:taxon-name><tp:taxon-name-part taxon-name-part-type="genus" reg="Acer">Acer</tp:taxon-name-part></tp:taxon-name></italic>.</p></tp:treatment-sec><tp:treatment-sec sec-type="description" id="SECID0EZJJM"><title>Description.</title><p>On <abbrev xmlns:xlink="http://www.w3.org/1999/xlink" xlink:title="potato dextrose agar" id="ABBRID0E6JJM" xlink:type="simple">PDA</abbrev>: Conidiomata pycnidial, globose, solitary or aggregated, deeply embedded in the medium, erumpent, dark brown to black, 185–270 μm diam, whitish translucent to cream conidial drops exuding from the ostioles. Conidiophores 14.5–17 × 1.4–2.9 μm, cylindrical, hyaline, phiailidic, branched, straight to sinuous. Alpha conidia 7–10 × 2.1–2.9 μm (av. = 8.6 × 2.5 μm, n = 30), aseptate, hyaline, ellipsoidal, rounded at one end, slightly apex at the other end, usually with two-guttulate. Beta conidia not observed.</p><fig id="F6" position="float" orientation="portrait"><label>Figure 3.</label><caption><p><italic><tp:taxon-name><tp:taxon-name-part taxon-name-part-type="genus" reg="Diaporthe">Diaporthe</tp:taxon-name-part><tp:taxon-name-part taxon-name-part-type="species" reg="acerigena">acerigena</tp:taxon-name-part></tp:taxon-name></italic> (<abbrev xmlns:xlink="http://www.w3.org/1999/xlink" content-type="institution" xlink:title="China Forestry Culture Collection Centre" id="ABBRID0EWKJM" xlink:type="simple">CFCC</abbrev> 52554) <bold>A</bold> Alpha conidia <bold>B–C</bold> Conidiophores <bold>D</bold> Culture on <abbrev xmlns:xlink="http://www.w3.org/1999/xlink" xlink:title="potato dextrose agar" id="ABBRID0EBLJM" xlink:type="simple">PDA</abbrev> and conidiomata. Scale bars: 20 μm (<bold>A–C</bold>), 200 μm (<bold>D</bold>).</p></caption><graphic xmlns:xlink="http://www.w3.org/1999/xlink" xlink:href="mycokeys-39-097-g003.jpg" position="float" orientation="portrait" xlink:type="simple" id="oo_229038.jpg"/></fig></tp:treatment-sec><tp:treatment-sec sec-type="description" id="SECID0EOLJM"><title>Culture characters.</title><p>Cultures incubated on <abbrev xmlns:xlink="http://www.w3.org/1999/xlink" xlink:title="potato dextrose agar" id="ABBRID0EULJM" xlink:type="simple">PDA</abbrev> at 25 °C in darkness. Colony at first white, becoming dark brown in the centre with age. Aerial mycelium white, dense, fluffy, with cream conidial drops exuding from the ostioles.</p></tp:treatment-sec><tp:treatment-sec sec-type="material" id="SECID0EYLJM"><title>Additional specimens examined.</title><p>CHINA. Shaanxi Province: Qinling Mountain, on symptomatic twigs of <italic><tp:taxon-name><tp:taxon-name-part taxon-name-part-type="genus" reg="Acer">Acer</tp:taxon-name-part><tp:taxon-name-part taxon-name-part-type="species" reg="tataricum">tataricum</tp:taxon-name-part></tp:taxon-name></italic>, 27 June 2017, N. Jiang, living culture <abbrev xmlns:xlink="http://www.w3.org/1999/xlink" content-type="institution" xlink:title="China Forestry Culture Collection Centre" id="ABBRID0EJMJM" xlink:type="simple">CFCC</abbrev> 52555 (<named-content xmlns:xlink="http://www.w3.org/1999/xlink" content-type="dwc:institutional_code" xlink:type="simple">BJFC</named-content>-S1467).</p></tp:treatment-sec><tp:treatment-sec sec-type="notes" id="SECID0ETMJM"><title>Notes.</title><p>Two strains representing <italic><tp:taxon-name><tp:taxon-name-part taxon-name-part-type="genus" reg="Diaporthe">D.</tp:taxon-name-part><tp:taxon-name-part taxon-name-part-type="species" reg="acerigena">acerigena</tp:taxon-name-part></tp:taxon-name></italic> cluster in a well-supported clade and appear most closely related to <italic><tp:taxon-name><tp:taxon-name-part taxon-name-part-type="genus" reg="Diaporthe">D.</tp:taxon-name-part><tp:taxon-name-part taxon-name-part-type="species" reg="oraccinii">oraccinii</tp:taxon-name-part></tp:taxon-name></italic>. <italic><tp:taxon-name><tp:taxon-name-part taxon-name-part-type="genus" reg="Diaporthe">Diaporthe</tp:taxon-name-part><tp:taxon-name-part taxon-name-part-type="species" reg="acerigena">acerigena</tp:taxon-name-part></tp:taxon-name></italic> can be distinguished from <italic><tp:taxon-name><tp:taxon-name-part taxon-name-part-type="genus" reg="Diaporthe">D.</tp:taxon-name-part><tp:taxon-name-part taxon-name-part-type="species" reg="oraccinii">oraccinii</tp:taxon-name-part></tp:taxon-name></italic> based on ITS, <italic>his3</italic>, <italic>tef1</italic> and <italic>tub2</italic> loci (5/469 in ITS, 8/429 in <italic>his3</italic>, 8/326 in <italic>tef1</italic> and 5/358 in <italic>tub2</italic>). Morphologically, <italic><tp:taxon-name><tp:taxon-name-part taxon-name-part-type="genus" reg="Diaporthe">D.</tp:taxon-name-part><tp:taxon-name-part taxon-name-part-type="species" reg="acerigena">acerigena</tp:taxon-name-part></tp:taxon-name></italic> differs from <italic><tp:taxon-name><tp:taxon-name-part taxon-name-part-type="genus" reg="Diaporthe">D.</tp:taxon-name-part><tp:taxon-name-part taxon-name-part-type="species" reg="oraccinii">oraccinii</tp:taxon-name-part></tp:taxon-name></italic> in the longer and larger alpha conidia (8.6 × 2.5 vs. 6.6 × 1.9 μm) (<xref ref-type="bibr" rid="B17">Gao et al. 2016</xref>).</p></tp:treatment-sec><ref-list><ref id="B17"><mixed-citation xmlns:xlink="http://www.w3.org/1999/xlink" xlink:type="simple"><person-group><name name-style="western"><surname>Gao</surname><given-names>YH</given-names></name><name name-style="western"><surname>Liu</surname><given-names>F</given-names></name><name name-style="western"><surname>Cai</surname><given-names>L</given-names></name></person-group> (<year>2016</year>) <article-title>Unravelling <italic><tp:taxon-name><tp:taxon-name-part taxon-name-part-type="genus">Diaporthe</tp:taxon-name-part></tp:taxon-name></italic> species associated with <italic><tp:taxon-name><tp:taxon-name-part taxon-name-part-type="genus">Camellia</tp:taxon-name-part></tp:taxon-name></italic>.</article-title><source>Systematics and Biodiversity</source><volume>14</volume>: <fpage>102</fpage>–<lpage>117</lpage>. <ext-link xlink:type="simple" ext-link-type="doi" xlink:href="10.1080/14772000.2015.1101027">https://doi.org/10.1080/14772000.2015.1101027</ext-link></mixed-citation></ref></ref-list></tp:taxon-treatment>
