# Supplementary material for: High diversity of Diaporthe species associated with dieback diseases in China, with twelve new species described
Source: MycoKeys. 2018 Sep 17;(39):97–149. doi: 10.3897/mycokeys.39.26914 (PMC6160862; doi:10.3897/mycokeys.39.26914)
Supplement: XML Treatment for Diaporthe alangii [file mycokeys.39.26914-treatment2.xml]

<!DOCTYPE tp:taxon-treatment
  PUBLIC "-//TaxonX//DTD Taxonomic Treatment Publishing DTD v0 20100105//EN" "tax-treatment-NSO.dtd">
<tp:taxon-treatment xmlns:tp="http://www.plazi.org/taxpub"><tp:treatment-meta><kwd-group><label>Taxon classification</label><kwd><named-content xmlns:xlink="http://www.w3.org/1999/xlink" content-type="kingdom">Fungi</named-content></kwd><kwd><named-content xmlns:xlink="http://www.w3.org/1999/xlink" content-type="order">Diaporthales</named-content></kwd><kwd><named-content xmlns:xlink="http://www.w3.org/1999/xlink" content-type="family">Diaporthaceae</named-content></kwd></kwd-group><mixed-citation publication-type="journal"><person-group><name><surname>Yang</surname><given-names>Qin</given-names></name><name><surname>Fan</surname><given-names>Xin-Lei</given-names></name><name><surname>Guarnaccia</surname><given-names>Vladimiro</given-names></name><name><surname>Tian</surname><given-names>Cheng-Ming</given-names></name></person-group><article-title>High diversity of <italic><tp:taxon-name><tp:taxon-name-part taxon-name-part-type="genus" reg="Diaporthe">Diaporthe</tp:taxon-name-part></tp:taxon-name></italic> species associated with dieback diseases in China, with twelve new species described</article-title><source>MycoKeys</source><day>17</day><month>9</month><year>2018</year><volume>2018</volume><issue>39</issue><fpage>97</fpage><lpage>149</lpage><pub-id pub-id-type="doi">10.3897/mycokeys.39.26914</pub-id></mixed-citation></tp:treatment-meta><tp:nomenclature><tp:taxon-name>
              <tp:taxon-name-part taxon-name-part-type="genus" reg="Diaporthe">Diaporthe</tp:taxon-name-part>
              <tp:taxon-name-part taxon-name-part-type="species" reg="alangii">alangii</tp:taxon-name-part>
              <object-id xmlns:xlink="http://www.w3.org/1999/xlink" content-type="mycobank" xlink:type="simple">MB824704</object-id>
            </tp:taxon-name><tp:taxon-authority>C.M. Tian &amp; Q. Yang</tp:taxon-authority><tp:taxon-status xmlns:xlink="http://www.w3.org/1999/xlink" xlink:type="simple">sp. nov.</tp:taxon-status><xref ref-type="fig" rid="F7">Figure 4</xref></tp:nomenclature><tp:treatment-sec sec-type="diagnosis" id="SECID0EYQJM"><title>Diagnosis.</title><p><italic><tp:taxon-name><tp:taxon-name-part taxon-name-part-type="genus" reg="Diaporthe">Diaporthe</tp:taxon-name-part><tp:taxon-name-part taxon-name-part-type="species" reg="alangii">alangii</tp:taxon-name-part></tp:taxon-name></italic> can be distinguished from the phylogenetically closely related species <italic><tp:taxon-name><tp:taxon-name-part taxon-name-part-type="genus" reg="Diaporthe">D.</tp:taxon-name-part><tp:taxon-name-part taxon-name-part-type="species" reg="tectonae">tectonae</tp:taxon-name-part></tp:taxon-name></italic> and <italic><tp:taxon-name><tp:taxon-name-part taxon-name-part-type="genus" reg="Diaporthe">D.</tp:taxon-name-part><tp:taxon-name-part taxon-name-part-type="species" reg="tulliensis">tulliensis</tp:taxon-name-part></tp:taxon-name></italic> by the size of conidiophores and alpha conidia.</p></tp:treatment-sec><tp:treatment-sec sec-type="Holotype" id="SECID0E6RJM"><title>Holotype.</title><p>CHINA. Zhejiang Province: Tianmu Mountain, on symptomatic branches of <italic><tp:taxon-name><tp:taxon-name-part taxon-name-part-type="genus" reg="Alangium">Alangium</tp:taxon-name-part><tp:taxon-name-part taxon-name-part-type="species" reg="kurzii">kurzii</tp:taxon-name-part></tp:taxon-name></italic>, 19 Apr. 2017, Q. Yang (holotype: <named-content xmlns:xlink="http://www.w3.org/1999/xlink" content-type="dwc:institutional_code" xlink:type="simple">BJFC</named-content>-S1468; ex-type culture: <abbrev xmlns:xlink="http://www.w3.org/1999/xlink" content-type="institution" xlink:title="China Forestry Culture Collection Centre" id="ABBRID0EVSJM" xlink:type="simple">CFCC</abbrev> 52556).</p></tp:treatment-sec><tp:treatment-sec sec-type="etymology" id="SECID0E1SJM"><title>Etymology.</title><p>Named after the host genus on which it was collected, <italic><tp:taxon-name><tp:taxon-name-part taxon-name-part-type="genus" reg="Alangium">Alangium</tp:taxon-name-part></tp:taxon-name></italic>.</p></tp:treatment-sec><tp:treatment-sec sec-type="description" id="SECID0EHTJM"><title>Description.</title><p>Conidiomata pycnidial, immersed in bark, scattered, erumpent through the bark surface, discoid, with a solitary undivided locule. Ectostromatic disc black, one ostiole per disc, 135–330 μm diam. Locule circular, undivided, 290–445 μm diam. Conidiophores 6–12 × 1.4–2 μm, cylindrical, hyaline, phiailidic, unbranched, straight. Alpha conidia 6.5–8 × 2 μm (av. = 7 × 2 μm, n = 30), aseptate, hyaline, ellipsoidal, biguttulate, mostly with one end obtuse and the other acute, occasionally submedian constriction. Beta conidia not observed.</p><fig id="F7" position="float" orientation="portrait"><label>Figure 4.</label><caption><p><italic><tp:taxon-name><tp:taxon-name-part taxon-name-part-type="genus" reg="Diaporthe">Diaporthe</tp:taxon-name-part><tp:taxon-name-part taxon-name-part-type="species" reg="alangii">alangii</tp:taxon-name-part></tp:taxon-name></italic> (<abbrev xmlns:xlink="http://www.w3.org/1999/xlink" content-type="institution" xlink:title="China Forestry Culture Collection Centre" id="ABBRID0E6TJM" xlink:type="simple">CFCC</abbrev> 52556) <bold>A</bold> Habit of conidiomata on branches <bold>B</bold> Transverse section of conidioma <bold>C</bold> Longitudinal section of conidioma <bold>D</bold> Alpha conidia <bold>E</bold> Conidiophores <bold>F</bold> Culture on <abbrev xmlns:xlink="http://www.w3.org/1999/xlink" xlink:title="potato dextrose agar" id="ABBRID0EQUJM" xlink:type="simple">PDA</abbrev>. Scale bars: 200 μm (<bold>B–C</bold>), 10 μm (<bold>D–E</bold>).</p></caption><graphic xmlns:xlink="http://www.w3.org/1999/xlink" xlink:href="mycokeys-39-097-g004.jpg" position="float" orientation="portrait" xlink:type="simple" id="oo_229039.jpg"/></fig></tp:treatment-sec><tp:treatment-sec sec-type="description" id="SECID0E4UJM"><title>Culture characters.</title><p>Cultures incubated on <abbrev xmlns:xlink="http://www.w3.org/1999/xlink" xlink:title="potato dextrose agar" id="ABBRID0EDVJM" xlink:type="simple">PDA</abbrev> at 25 °C in darkness. Colony initially white, producing beige pigment after 7–10 d. The colony is flat, felty with a thick texture at the centre and marginal area, with thin texture in the middle, lacking aerial mycelium, conidiomata absent.</p></tp:treatment-sec><tp:treatment-sec sec-type="material" id="SECID0EHVJM"><title>Additional specimens examined.</title><p>CHINA. Zhejiang Province: Tianmu Mountain, on symptomatic branches of <italic><tp:taxon-name><tp:taxon-name-part taxon-name-part-type="genus" reg="Alangium">Alangium</tp:taxon-name-part><tp:taxon-name-part taxon-name-part-type="species" reg="kurzii">kurzii</tp:taxon-name-part></tp:taxon-name></italic>, 19 Apr. 2017, Q. Yang, living culture <abbrev xmlns:xlink="http://www.w3.org/1999/xlink" content-type="institution" xlink:title="China Forestry Culture Collection Centre" id="ABBRID0EYVJM" xlink:type="simple">CFCC</abbrev> 52557 (<named-content xmlns:xlink="http://www.w3.org/1999/xlink" content-type="dwc:institutional_code" xlink:type="simple">BJFC</named-content>-S1469); ibid. living culture <abbrev xmlns:xlink="http://www.w3.org/1999/xlink" content-type="institution" xlink:title="China Forestry Culture Collection Centre" id="ABBRID0ECWJM" xlink:type="simple">CFCC</abbrev> 52558 (<named-content xmlns:xlink="http://www.w3.org/1999/xlink" content-type="dwc:institutional_code" xlink:type="simple">BJFC</named-content>-S1470); ibid. living culture <abbrev xmlns:xlink="http://www.w3.org/1999/xlink" content-type="institution" xlink:title="China Forestry Culture Collection Centre" id="ABBRID0EMWJM" xlink:type="simple">CFCC</abbrev> 52559 (<named-content xmlns:xlink="http://www.w3.org/1999/xlink" content-type="dwc:institutional_code" xlink:type="simple">BJFC</named-content>-S1471).</p></tp:treatment-sec><tp:treatment-sec sec-type="notes" id="SECID0EWWJM"><title>Notes.</title><p>Four isolates clustered in a clade distinct from its closest phylogenetic neighbour, <italic><tp:taxon-name><tp:taxon-name-part taxon-name-part-type="genus" reg="Diaporthe">D.</tp:taxon-name-part><tp:taxon-name-part taxon-name-part-type="species" reg="tectonae">tectonae</tp:taxon-name-part></tp:taxon-name></italic> and <italic><tp:taxon-name><tp:taxon-name-part taxon-name-part-type="genus" reg="Diaporthe">D.</tp:taxon-name-part><tp:taxon-name-part taxon-name-part-type="species" reg="tulliensis">tulliensis</tp:taxon-name-part></tp:taxon-name>. <tp:taxon-name><tp:taxon-name-part taxon-name-part-type="genus" reg="Diaporthe">Diaporthe</tp:taxon-name-part><tp:taxon-name-part taxon-name-part-type="species" reg="alangii">alangii</tp:taxon-name-part></tp:taxon-name></italic> can be distinguished from <italic><tp:taxon-name><tp:taxon-name-part taxon-name-part-type="genus" reg="Diaporthe">D.</tp:taxon-name-part><tp:taxon-name-part taxon-name-part-type="species" reg="tectonae">tectonae</tp:taxon-name-part></tp:taxon-name></italic> in <italic>cal</italic>, <italic>tef1</italic> and <italic>tub2</italic> loci (6/458 in <italic>cal</italic>, 4/308 in <italic>tef1</italic> and 11/407 in <italic>tub2</italic>); from <italic><tp:taxon-name><tp:taxon-name-part taxon-name-part-type="genus" reg="Diaporthe">D.</tp:taxon-name-part><tp:taxon-name-part taxon-name-part-type="species" reg="tulliensis">tulliensis</tp:taxon-name-part></tp:taxon-name></italic> in ITS, tef1 and tub2 loci (6/462 in ITS, 8/308 in <italic>tef1</italic> and 10/701 in <italic>tub2</italic>). Morphologically, <italic><tp:taxon-name><tp:taxon-name-part taxon-name-part-type="genus" reg="Diaporthe">D.</tp:taxon-name-part><tp:taxon-name-part taxon-name-part-type="species" reg="alangii">alangii</tp:taxon-name-part></tp:taxon-name></italic> differs from <italic><tp:taxon-name><tp:taxon-name-part taxon-name-part-type="genus" reg="Diaporthe">D.</tp:taxon-name-part><tp:taxon-name-part taxon-name-part-type="species" reg="tectonae">tectonae</tp:taxon-name-part></tp:taxon-name></italic> in shorter conidiophores (6–12 vs. 11–18 μm) and longer alpha conidia (6.5–8 vs. 5.5–6 μm); from <italic><tp:taxon-name><tp:taxon-name-part taxon-name-part-type="genus" reg="Diaporthe">D.</tp:taxon-name-part><tp:taxon-name-part taxon-name-part-type="species" reg="tulliensis">tulliensis</tp:taxon-name-part></tp:taxon-name></italic> in shorter conidiophores (6–12 vs. 15–20 μm) (<xref ref-type="bibr" rid="B6">Crous et al. 2015</xref>, <xref ref-type="bibr" rid="B11">Doilom et al. 2017</xref>).</p></tp:treatment-sec><ref-list><ref id="B6"><mixed-citation xmlns:xlink="http://www.w3.org/1999/xlink" xlink:type="simple"><person-group><name name-style="western"><surname>Crous</surname><given-names>PW</given-names></name><name name-style="western"><surname>Wingfield</surname><given-names>MJ</given-names></name><name name-style="western"><surname>Le Roux</surname><given-names>JJ</given-names></name><name name-style="western"><surname>Richardson</surname><given-names>DM</given-names></name><name name-style="western"><surname>Strasberg</surname><given-names>D</given-names></name><name name-style="western"><surname>Shivas</surname><given-names>RG</given-names></name><name name-style="western"><surname>Alvarado</surname><given-names>P</given-names></name><name name-style="western"><surname>Edwards</surname><given-names>J</given-names></name><name name-style="western"><surname>Moreno</surname><given-names>G</given-names></name><name name-style="western"><surname>Sharma</surname><given-names>R</given-names></name><name name-style="western"><surname>Sonawane</surname><given-names>MS</given-names></name><name name-style="western"><surname>Tan</surname><given-names>YP</given-names></name><name name-style="western"><surname>Altés</surname><given-names>A</given-names></name><name name-style="western"><surname>Barasubiye</surname><given-names>T</given-names></name><name name-style="western"><surname>Barnes</surname><given-names>CM</given-names></name><name name-style="western"><surname>Blanchette</surname><given-names>RA</given-names></name><name name-style="western"><surname>Boertmann</surname><given-names>D</given-names></name><name name-style="western"><surname>Bogo</surname><given-names>A</given-names></name><name name-style="western"><surname>Carlavilla</surname><given-names>JR</given-names></name><name name-style="western"><surname>Cheewangkoon</surname><given-names>R</given-names></name><name name-style="western"><surname>Daniel</surname><given-names>R</given-names></name><name name-style="western"><surname>de Beer</surname><given-names>ZW</given-names></name><name name-style="western"><surname>de Jesús Yáñez-Morales</surname><given-names>M</given-names></name><name name-style="western"><surname>Duong</surname><given-names>TA</given-names></name><name name-style="western"><surname>Fernández-Vicente</surname><given-names>J</given-names></name><name name-style="western"><surname>Geering</surname><given-names>ADW</given-names></name><name name-style="western"><surname>Guest</surname><given-names>DI</given-names></name><name name-style="western"><surname>Held</surname><given-names>BW</given-names></name><name name-style="western"><surname>Heykoop</surname><given-names>M</given-names></name><name name-style="western"><surname>Hubka</surname><given-names>V</given-names></name><name name-style="western"><surname>Ismail</surname><given-names>AM</given-names></name><name name-style="western"><surname>Kajale</surname><given-names>SC</given-names></name><name name-style="western"><surname>Khemmuk</surname><given-names>W</given-names></name><name name-style="western"><surname>Kolařík</surname><given-names>M</given-names></name><name name-style="western"><surname>Kurli</surname><given-names>R</given-names></name><name name-style="western"><surname>Lebeuf</surname><given-names>R</given-names></name><name name-style="western"><surname>Lévesque</surname><given-names>CA</given-names></name><name name-style="western"><surname>Lombard</surname><given-names>L</given-names></name><name name-style="western"><surname>Magista</surname><given-names>D</given-names></name><name name-style="western"><surname>Manjón</surname><given-names>JL</given-names></name><name name-style="western"><surname>Marincowitz</surname><given-names>S</given-names></name><name name-style="western"><surname>Mohedano</surname><given-names>JM</given-names></name><name name-style="western"><surname>Nováková</surname><given-names>A</given-names></name><name name-style="western"><surname>Oberlies</surname><given-names>NH</given-names></name><name name-style="western"><surname>Otto</surname><given-names>EC</given-names></name><name name-style="western"><surname>Paguigan</surname><given-names>ND</given-names></name><name name-style="western"><surname>Pascoe</surname><given-names>IG</given-names></name><name name-style="western"><surname>Pérez-Butrón</surname><given-names>JL</given-names></name><name name-style="western"><surname>Perrone</surname><given-names>G</given-names></name><name name-style="western"><surname>Rahi</surname><given-names>P</given-names></name><name name-style="western"><surname>Raja</surname><given-names>HA</given-names></name><name name-style="western"><surname>Rintoul</surname><given-names>T</given-names></name><name name-style="western"><surname>Sanhueza</surname><given-names>RMV</given-names></name><name name-style="western"><surname>Scarlett</surname><given-names>K</given-names></name><name name-style="western"><surname>Shouche</surname><given-names>YS</given-names></name><name name-style="western"><surname>Shuttleworth</surname><given-names>LA</given-names></name><name name-style="western"><surname>Taylor</surname><given-names>PWJ</given-names></name><name name-style="western"><surname>Thorn</surname><given-names>RG</given-names></name><name name-style="western"><surname>Vawdrey</surname><given-names>LL</given-names></name><name name-style="western"><surname>Solano-Vidal</surname><given-names>R</given-names></name><name name-style="western"><surname>Voitk</surname><given-names>A</given-names></name><name name-style="western"><surname>Wong</surname><given-names>PTW</given-names></name><name name-style="western"><surname>Wood</surname><given-names>AR</given-names></name><name name-style="western"><surname>Zamora</surname><given-names>JC</given-names></name><name name-style="western"><surname>Groenewald</surname><given-names>JZ</given-names></name></person-group> (<year>2015</year>) Fungal Planet description sheets: 371–399. Persoonia: Molecular Phylogeny and Evolution of <tp:taxon-name><tp:taxon-name-part taxon-name-part-type="kingdom">Fungi</tp:taxon-name-part></tp:taxon-name> 35: 264. <ext-link xlink:type="simple" ext-link-type="doi" xlink:href="10.3767/003158515X690269">https://doi.org/10.3767/003158515X690269</ext-link></mixed-citation></ref><ref id="B11"><mixed-citation xmlns:xlink="http://www.w3.org/1999/xlink" xlink:type="simple"><person-group><name name-style="western"><surname>Doilom</surname><given-names>M</given-names></name><name name-style="western"><surname>Dissanayake</surname><given-names>AJ</given-names></name><name name-style="western"><surname>Wanasinghe</surname><given-names>DN</given-names></name><name name-style="western"><surname>Wanasinghe</surname><given-names>DN</given-names></name><name name-style="western"><surname>Boonmee</surname><given-names>S</given-names></name><name name-style="western"><surname>Liu</surname><given-names>JK</given-names></name><name name-style="western"><surname>Bhat</surname><given-names>DJ</given-names></name><name name-style="western"><surname>Taylor</surname><given-names>JE</given-names></name><name name-style="western"><surname>Bahkali</surname><given-names>AH</given-names></name><name name-style="western"><surname>McKenzie</surname><given-names>EHC</given-names></name><name name-style="western"><surname>Hyde</surname><given-names>KD</given-names></name></person-group> (<year>2017</year>) <article-title>Microfungi on <italic><tp:taxon-name><tp:taxon-name-part taxon-name-part-type="genus">Tectona</tp:taxon-name-part><tp:taxon-name-part taxon-name-part-type="species">grandis</tp:taxon-name-part></tp:taxon-name></italic> (teak) in Northern Thailand.</article-title><source>Fungal Diversity</source><volume>82</volume>: <fpage>107</fpage>–<lpage>182</lpage>. <ext-link xlink:type="simple" ext-link-type="doi" xlink:href="10.1007/s13225-016-0368-7">https://doi.org/10.1007/s13225-016-0368-7</ext-link></mixed-citation></ref></ref-list></tp:taxon-treatment>
