# Supplementary material for: High diversity of Diaporthe species associated with dieback diseases in China, with twelve new species described
Source: MycoKeys. 2018 Sep 17;(39):97–149. doi: 10.3897/mycokeys.39.26914 (PMC6160862; doi:10.3897/mycokeys.39.26914)
Supplement: XML Treatment for Diaporthe caryae [file mycokeys.39.26914-treatment5.xml]

<!DOCTYPE tp:taxon-treatment
  PUBLIC "-//TaxonX//DTD Taxonomic Treatment Publishing DTD v0 20100105//EN" "tax-treatment-NSO.dtd">
<tp:taxon-treatment xmlns:tp="http://www.plazi.org/taxpub"><tp:treatment-meta><kwd-group><label>Taxon classification</label><kwd><named-content xmlns:xlink="http://www.w3.org/1999/xlink" content-type="kingdom">Fungi</named-content></kwd><kwd><named-content xmlns:xlink="http://www.w3.org/1999/xlink" content-type="order">Diaporthales</named-content></kwd><kwd><named-content xmlns:xlink="http://www.w3.org/1999/xlink" content-type="family">Diaporthaceae</named-content></kwd></kwd-group><mixed-citation publication-type="journal"><person-group><name><surname>Yang</surname><given-names>Qin</given-names></name><name><surname>Fan</surname><given-names>Xin-Lei</given-names></name><name><surname>Guarnaccia</surname><given-names>Vladimiro</given-names></name><name><surname>Tian</surname><given-names>Cheng-Ming</given-names></name></person-group><article-title>High diversity of <italic><tp:taxon-name><tp:taxon-name-part taxon-name-part-type="genus" reg="Diaporthe">Diaporthe</tp:taxon-name-part></tp:taxon-name></italic> species associated with dieback diseases in China, with twelve new species described</article-title><source>MycoKeys</source><day>17</day><month>9</month><year>2018</year><volume>2018</volume><issue>39</issue><fpage>97</fpage><lpage>149</lpage><pub-id pub-id-type="doi">10.3897/mycokeys.39.26914</pub-id></mixed-citation></tp:treatment-meta><tp:nomenclature><tp:taxon-name>
              <tp:taxon-name-part taxon-name-part-type="genus" reg="Diaporthe">Diaporthe</tp:taxon-name-part>
              <tp:taxon-name-part taxon-name-part-type="species" reg="caryae">caryae</tp:taxon-name-part>
              <object-id xmlns:xlink="http://www.w3.org/1999/xlink" content-type="mycobank" xlink:type="simple">MB824706</object-id>
            </tp:taxon-name><tp:taxon-authority>C.M. Tian &amp; Q. Yang</tp:taxon-authority><tp:taxon-status xmlns:xlink="http://www.w3.org/1999/xlink" xlink:type="simple">sp. nov.</tp:taxon-status><xref ref-type="fig" rid="F10">Figure 7</xref></tp:nomenclature><tp:treatment-sec sec-type="diagnosis" id="SECID0ENNKM"><title>Diagnosis.</title><p><italic><tp:taxon-name><tp:taxon-name-part taxon-name-part-type="genus" reg="Diaporthe">Diaporthe</tp:taxon-name-part><tp:taxon-name-part taxon-name-part-type="species" reg="caryae">caryae</tp:taxon-name-part></tp:taxon-name></italic> differs from its closest phylogenetic neighbour, <italic><tp:taxon-name><tp:taxon-name-part taxon-name-part-type="genus" reg="Diaporthe">D.</tp:taxon-name-part><tp:taxon-name-part taxon-name-part-type="species" reg="charlesworthii">charlesworthii</tp:taxon-name-part></tp:taxon-name></italic> and <italic><tp:taxon-name><tp:taxon-name-part taxon-name-part-type="genus" reg="Diaporthe">D.</tp:taxon-name-part><tp:taxon-name-part taxon-name-part-type="species" reg="sackstonii">sackstonii</tp:taxon-name-part></tp:taxon-name></italic>, in ITS, <italic>tef1</italic> and <italic>tub2</italic> loci based on the alignments deposited in TreeBASE.</p></tp:treatment-sec><tp:treatment-sec sec-type="Holotype" id="SECID0EYOKM"><title>Holotype.</title><p>CHINA. Jiangsu Province: Nanjing city, on symptomatic twigs of <italic><tp:taxon-name><tp:taxon-name-part taxon-name-part-type="genus" reg="Carya">Carya</tp:taxon-name-part><tp:taxon-name-part taxon-name-part-type="species" reg="illinoensis">illinoensis</tp:taxon-name-part></tp:taxon-name></italic>, 10 Nov. 2015, Q. Yang (holotype: <named-content xmlns:xlink="http://www.w3.org/1999/xlink" content-type="dwc:institutional_code" xlink:type="simple">BJFC</named-content>-S1476; ex-type culture: <abbrev xmlns:xlink="http://www.w3.org/1999/xlink" content-type="institution" xlink:title="China Forestry Culture Collection Centre" id="ABBRID0EOPKM" xlink:type="simple">CFCC</abbrev> 52563).</p></tp:treatment-sec><tp:treatment-sec sec-type="etymology" id="SECID0ETPKM"><title>Etymology.</title><p>Named after the host genus on which it was collected, <italic><tp:taxon-name><tp:taxon-name-part taxon-name-part-type="genus" reg="Carya">Carya</tp:taxon-name-part></tp:taxon-name></italic>.</p></tp:treatment-sec><tp:treatment-sec sec-type="description" id="SECID0EAQKM"><title>Description.</title><p>Conidiomata pycnidial, immersed in bark, scattered, slightly erumpent through the bark surface, nearly flat, discoid, with a solitary undivided locule. Ectostromatic disc brown to black, one ostiole per disc. Locule undivided, 310–325 μm diam. Conidiophores 7–11 × 1.4–2.2 μm, cylindrical, phialidic, unbranched, sometimes inflated. Alpha conidia hyaline, aseptate, ellipsoidal or fusiform, eguttulate, obtuse at both ends, 7–8.5 × 2.1–2.5 μm (av. = 8 × 2.3 μm, n = 30). Beta conidia hyaline, aseptate, filiform, straight or hamate, eguttulate, base subtruncate, tapering towards one apex, 15.5–34 × 1.1–1.4 µm (av. = 27.5 × 1.2 µm, n = 30).</p><fig id="F10" position="float" orientation="portrait"><label>Figure 7.</label><caption><p><italic><tp:taxon-name><tp:taxon-name-part taxon-name-part-type="genus" reg="Diaporthe">Diaporthe</tp:taxon-name-part><tp:taxon-name-part taxon-name-part-type="species" reg="caryae">caryae</tp:taxon-name-part></tp:taxon-name></italic> (<abbrev xmlns:xlink="http://www.w3.org/1999/xlink" content-type="institution" xlink:title="China Forestry Culture Collection Centre" id="ABBRID0EYQKM" xlink:type="simple">CFCC</abbrev> 52563) <bold>A</bold> Transverse section of conidioma <bold>B</bold> Longitudinal section of conidioma <bold>C</bold> Culture on <abbrev xmlns:xlink="http://www.w3.org/1999/xlink" xlink:title="potato dextrose agar" id="ABBRID0EDRKM" xlink:type="simple">PDA</abbrev><bold>D</bold> Alpha conidia <bold>E</bold> Conidiophores <bold>F</bold> Beta conidia. Scale bars: 200 μm (<bold>A</bold>), 100 μm (<bold>B</bold>), 10 μm (<bold>D, F</bold>), 20 μm (<bold>E</bold>).</p></caption><graphic xmlns:xlink="http://www.w3.org/1999/xlink" xlink:href="mycokeys-39-097-g007.jpg" position="float" orientation="portrait" xlink:type="simple" id="oo_229042.jpg"/></fig></tp:treatment-sec><tp:treatment-sec sec-type="description" id="SECID0E1RKM"><title>Culture characters.</title><p>Cultures incubated on <abbrev xmlns:xlink="http://www.w3.org/1999/xlink" xlink:title="potato dextrose agar" id="ABBRID0EASKM" xlink:type="simple">PDA</abbrev> at 25 °C in darkness. Colony at first flat with white felty mycelium, becoming black in the centre and black at the marginal area with age, conidiomata not observed.</p></tp:treatment-sec><tp:treatment-sec sec-type="material" id="SECID0EESKM"><title>Additional specimens examined.</title><p>CHINA. Jiangsu Province: Nanjing city, on symptomatic twigs of <italic><tp:taxon-name><tp:taxon-name-part taxon-name-part-type="genus" reg="Carya">Carya</tp:taxon-name-part><tp:taxon-name-part taxon-name-part-type="species" reg="illinoensis">illinoensis</tp:taxon-name-part></tp:taxon-name></italic>, 10 Nov. 2015, Q. Yang, living culture <abbrev xmlns:xlink="http://www.w3.org/1999/xlink" content-type="institution" xlink:title="China Forestry Culture Collection Centre" id="ABBRID0EVSKM" xlink:type="simple">CFCC</abbrev> 52564 (<named-content xmlns:xlink="http://www.w3.org/1999/xlink" content-type="dwc:institutional_code" xlink:type="simple">BJFC</named-content>-S1477).</p></tp:treatment-sec><tp:treatment-sec sec-type="notes" id="SECID0E6SKM"><title>Notes.</title><p>Two strains representing <italic><tp:taxon-name><tp:taxon-name-part taxon-name-part-type="genus" reg="Diaporthe">D.</tp:taxon-name-part><tp:taxon-name-part taxon-name-part-type="species" reg="caryae">caryae</tp:taxon-name-part></tp:taxon-name></italic> cluster in a well-supported clade and appear closely related to <italic><tp:taxon-name><tp:taxon-name-part taxon-name-part-type="genus" reg="Diaporthe">D.</tp:taxon-name-part><tp:taxon-name-part taxon-name-part-type="species" reg="charlesworthii">charlesworthii</tp:taxon-name-part></tp:taxon-name></italic> and <italic><tp:taxon-name><tp:taxon-name-part taxon-name-part-type="genus" reg="Diaporthe">D.</tp:taxon-name-part><tp:taxon-name-part taxon-name-part-type="species" reg="sackstonii">sackstonii</tp:taxon-name-part></tp:taxon-name>. <tp:taxon-name><tp:taxon-name-part taxon-name-part-type="genus" reg="Diaporthe">Diaporthe</tp:taxon-name-part><tp:taxon-name-part taxon-name-part-type="species" reg="caryae">caryae</tp:taxon-name-part></tp:taxon-name></italic> can be distinguished based o<italic>n</italic> ITS, <italic>tef1</italic> and <italic>tub2</italic> loci from <italic><tp:taxon-name><tp:taxon-name-part taxon-name-part-type="genus" reg="Diaporthe">D.</tp:taxon-name-part><tp:taxon-name-part taxon-name-part-type="species" reg="charlesworthii">charlesworthii</tp:taxon-name-part></tp:taxon-name></italic> (50/468 in ITS, 107/338 in <italic>tef1</italic> and 90/707 in <italic>tub2</italic>); from <italic><tp:taxon-name><tp:taxon-name-part taxon-name-part-type="genus" reg="Diaporthe">D.</tp:taxon-name-part><tp:taxon-name-part taxon-name-part-type="species" reg="sackstonii">sackstonii</tp:taxon-name-part></tp:taxon-name></italic> (4/440 in ITS, 13/340 in <italic>tef1</italic> and 23/701 in <italic>tub2</italic>). Morphologically, <italic><tp:taxon-name><tp:taxon-name-part taxon-name-part-type="genus" reg="Diaporthe">D.</tp:taxon-name-part><tp:taxon-name-part taxon-name-part-type="species" reg="caryae">caryae</tp:taxon-name-part></tp:taxon-name></italic> can be distinguished from <italic><tp:taxon-name><tp:taxon-name-part taxon-name-part-type="genus" reg="Diaporthe">D.</tp:taxon-name-part><tp:taxon-name-part taxon-name-part-type="species" reg="charlesworthii">charlesworthii</tp:taxon-name-part></tp:taxon-name></italic> by its shorter conidiophores (7–11 vs. 15–35 μm); from <italic><tp:taxon-name><tp:taxon-name-part taxon-name-part-type="genus" reg="Diaporthe">D.</tp:taxon-name-part><tp:taxon-name-part taxon-name-part-type="species" reg="sackstonii">sackstonii</tp:taxon-name-part></tp:taxon-name></italic> by its longer alpha conidia (7–8.5 vs. 6–7 μm) (<xref ref-type="bibr" rid="B63">Thompson et al. 2015</xref>).</p></tp:treatment-sec><ref-list><ref id="B63"><mixed-citation xmlns:xlink="http://www.w3.org/1999/xlink" xlink:type="simple"><person-group><name name-style="western"><surname>Thompson</surname><given-names>SM</given-names></name><name name-style="western"><surname>Tan</surname><given-names>YP</given-names></name><name name-style="western"><surname>Shivas</surname><given-names>RG</given-names></name><name name-style="western"><surname>Neate</surname><given-names>SM</given-names></name><name name-style="western"><surname>Morin</surname><given-names>L</given-names></name><name name-style="western"><surname>Bissett</surname><given-names>A</given-names></name><name name-style="western"><surname>Aitken</surname><given-names>EAB</given-names></name></person-group> (<year>2015</year>) Green and brown bridges between weeds and crops reveal novel <italic><tp:taxon-name><tp:taxon-name-part taxon-name-part-type="genus">Diaporthe</tp:taxon-name-part></tp:taxon-name></italic> species in Australia. Persoonia: Molecular Phylogeny and Evolution of <tp:taxon-name><tp:taxon-name-part taxon-name-part-type="kingdom">Fungi</tp:taxon-name-part></tp:taxon-name> 35: 39. <ext-link xlink:type="simple" ext-link-type="doi" xlink:href="10.3767/003158515X687506">https://doi.org/10.3767/003158515X687506</ext-link></mixed-citation></ref></ref-list></tp:taxon-treatment>
