# Supplementary material for: High diversity of Diaporthe species associated with dieback diseases in China, with twelve new species described
Source: MycoKeys. 2018 Sep 17;(39):97–149. doi: 10.3897/mycokeys.39.26914 (PMC6160862; doi:10.3897/mycokeys.39.26914)
Supplement: XML Treatment for Diaporthe cercidis [file mycokeys.39.26914-treatment6.xml]

<!DOCTYPE tp:taxon-treatment
  PUBLIC "-//TaxonX//DTD Taxonomic Treatment Publishing DTD v0 20100105//EN" "tax-treatment-NSO.dtd">
<tp:taxon-treatment xmlns:tp="http://www.plazi.org/taxpub"><tp:treatment-meta><kwd-group><label>Taxon classification</label><kwd><named-content xmlns:xlink="http://www.w3.org/1999/xlink" content-type="kingdom">Fungi</named-content></kwd><kwd><named-content xmlns:xlink="http://www.w3.org/1999/xlink" content-type="order">Diaporthales</named-content></kwd><kwd><named-content xmlns:xlink="http://www.w3.org/1999/xlink" content-type="family">Diaporthaceae</named-content></kwd></kwd-group><mixed-citation publication-type="journal"><person-group><name><surname>Yang</surname><given-names>Qin</given-names></name><name><surname>Fan</surname><given-names>Xin-Lei</given-names></name><name><surname>Guarnaccia</surname><given-names>Vladimiro</given-names></name><name><surname>Tian</surname><given-names>Cheng-Ming</given-names></name></person-group><article-title>High diversity of <italic><tp:taxon-name><tp:taxon-name-part taxon-name-part-type="genus" reg="Diaporthe">Diaporthe</tp:taxon-name-part></tp:taxon-name></italic> species associated with dieback diseases in China, with twelve new species described</article-title><source>MycoKeys</source><day>17</day><month>9</month><year>2018</year><volume>2018</volume><issue>39</issue><fpage>97</fpage><lpage>149</lpage><pub-id pub-id-type="doi">10.3897/mycokeys.39.26914</pub-id></mixed-citation></tp:treatment-meta><tp:nomenclature><tp:taxon-name>
              <tp:taxon-name-part taxon-name-part-type="genus" reg="Diaporthe">Diaporthe</tp:taxon-name-part>
              <tp:taxon-name-part taxon-name-part-type="species" reg="cercidis">cercidis</tp:taxon-name-part>
              <object-id xmlns:xlink="http://www.w3.org/1999/xlink" content-type="mycobank" xlink:type="simple">MB824707</object-id>
            </tp:taxon-name><tp:taxon-authority>C.M. Tian &amp; Q. Yang</tp:taxon-authority><tp:taxon-status xmlns:xlink="http://www.w3.org/1999/xlink" xlink:type="simple">sp. nov.</tp:taxon-status><xref ref-type="fig" rid="F11">Figure 8</xref></tp:nomenclature><tp:treatment-sec sec-type="diagnosis" id="SECID0EGYKM"><title>Diagnosis.</title><p><italic><tp:taxon-name><tp:taxon-name-part taxon-name-part-type="genus" reg="Diaporthe">Diaporthe</tp:taxon-name-part><tp:taxon-name-part taxon-name-part-type="species" reg="cercidis">cercidis</tp:taxon-name-part></tp:taxon-name></italic> can be distinguished from the phylogenetically closely related species <italic><tp:taxon-name><tp:taxon-name-part taxon-name-part-type="genus" reg="Diaporthe">D.</tp:taxon-name-part><tp:taxon-name-part taxon-name-part-type="species" reg="pescicola">pescicola</tp:taxon-name-part></tp:taxon-name></italic> in larger alpha conidia.</p></tp:treatment-sec><tp:treatment-sec sec-type="Holotype" id="SECID0ECZKM"><title>Holotype.</title><p>CHINA. Jiangsu Province: Nanjing city, on twigs and branches of <italic><tp:taxon-name><tp:taxon-name-part taxon-name-part-type="genus" reg="Cercis">Cercis</tp:taxon-name-part><tp:taxon-name-part taxon-name-part-type="species" reg="chinensis">chinensis</tp:taxon-name-part></tp:taxon-name></italic>, 11 Nov. 2015, Q. Yang (holotype: <named-content xmlns:xlink="http://www.w3.org/1999/xlink" content-type="dwc:institutional_code" xlink:type="simple">BJFC</named-content>-S1478; ex-type culture: <abbrev xmlns:xlink="http://www.w3.org/1999/xlink" content-type="institution" xlink:title="China Forestry Culture Collection Centre" id="ABBRID0EYZKM" xlink:type="simple">CFCC</abbrev> 52565).</p></tp:treatment-sec><tp:treatment-sec sec-type="etymology" id="SECID0E4ZKM"><title>Etymology.</title><p>Named after the host genus on which it was collected, <italic><tp:taxon-name><tp:taxon-name-part taxon-name-part-type="genus" reg="Cercis">Cercis</tp:taxon-name-part></tp:taxon-name></italic>.</p></tp:treatment-sec><tp:treatment-sec sec-type="description" id="SECID0EK1KM"><title>Description.</title><p>Conidiomata pycnidial, immersed in bark, scattered, slightly erumpent through the bark surface, nearly flat, discoid, with a solitary undivided locule. Ectostromatic disc grey to brown, one ostiole per disc. Locule circular, undivided, 135–200 μm diam. Conidiophores 7–17 × 1.4–2.1 μm, phialidic, unbranched, straight or slightly curved, tapering towards the apex. Alpha conidia hyaline, aseptate, fusiform to oval, biguttulate, 6.5–10 × 3–3.5 μm (av. = 8.6 × 3.3 μm, n = 30). Beta conidia hyaline, aseptate, filiform, straight or hamate, eguttulate, 20–28.5 × 1–1.3 µm (av. = 25.5 × 1.2 µm, n = 30).</p><fig id="F11" position="float" orientation="portrait"><label>Figure 8.</label><caption><p><italic><tp:taxon-name><tp:taxon-name-part taxon-name-part-type="genus" reg="Diaporthe">Diaporthe</tp:taxon-name-part><tp:taxon-name-part taxon-name-part-type="species" reg="cercidis">cercidis</tp:taxon-name-part></tp:taxon-name></italic> (<abbrev xmlns:xlink="http://www.w3.org/1999/xlink" content-type="institution" xlink:title="China Forestry Culture Collection Centre" id="ABBRID0EC2KM" xlink:type="simple">CFCC</abbrev> 52565) <bold>A</bold> Habit of conidiomata on branches <bold>B</bold> Transverse section of conidioma <bold>C</bold> Longitudinal section of conidioma <bold>D</bold> Alpha conidia <bold>E</bold> Beta conidia <bold>F</bold> Conidiophores <bold>G</bold> Culture on <abbrev xmlns:xlink="http://www.w3.org/1999/xlink" xlink:title="potato dextrose agar" id="ABBRID0EV2KM" xlink:type="simple">PDA</abbrev> and conidiomata. Scale bars: 100 μm (<bold>B–C</bold>), 10 μm (<bold>D–F</bold>).</p></caption><graphic xmlns:xlink="http://www.w3.org/1999/xlink" xlink:href="mycokeys-39-097-g008.jpg" position="float" orientation="portrait" xlink:type="simple" id="oo_229043.jpg"/></fig></tp:treatment-sec><tp:treatment-sec sec-type="description" id="SECID0EC3KM"><title>Culture characters.</title><p>Cultures incubated on <abbrev xmlns:xlink="http://www.w3.org/1999/xlink" xlink:title="potato dextrose agar" id="ABBRID0EI3KM" xlink:type="simple">PDA</abbrev> at 25 °C in darkness showed colony at first white, becoming pale brown with yellowish dots with age, flat, with dense and felted mycelium, with visible solitary or aggregated conidiomata at maturity.</p></tp:treatment-sec><tp:treatment-sec sec-type="material" id="SECID0EM3KM"><title>Additional specimens examined.</title><p>CHINA. Jiangsu Province: Yangzhou city, on twigs and branches of <italic><tp:taxon-name><tp:taxon-name-part taxon-name-part-type="genus" reg="Ginkgo">Ginkgo</tp:taxon-name-part><tp:taxon-name-part taxon-name-part-type="species" reg="biloba">biloba</tp:taxon-name-part></tp:taxon-name></italic>, 11 Nov. 2015, N. Jiang, living culture <abbrev xmlns:xlink="http://www.w3.org/1999/xlink" content-type="institution" xlink:title="China Forestry Culture Collection Centre" id="ABBRID0E43KM" xlink:type="simple">CFCC</abbrev> 52566 (<named-content xmlns:xlink="http://www.w3.org/1999/xlink" content-type="dwc:institutional_code" xlink:type="simple">BJFC</named-content>-S1479).</p></tp:treatment-sec><tp:treatment-sec sec-type="notes" id="SECID0EH4KM"><title>Notes.</title><p><italic><tp:taxon-name><tp:taxon-name-part taxon-name-part-type="genus" reg="Diaporthe">Diaporthe</tp:taxon-name-part><tp:taxon-name-part taxon-name-part-type="species" reg="cercidis">cercidis</tp:taxon-name-part></tp:taxon-name></italic> is distinguished from <italic><tp:taxon-name><tp:taxon-name-part taxon-name-part-type="genus" reg="Diaporthe">D.</tp:taxon-name-part><tp:taxon-name-part taxon-name-part-type="species" reg="pescicola">pescicola</tp:taxon-name-part></tp:taxon-name></italic> in the ITS, <italic>cal</italic> and <italic>tef1</italic> loci (13/458 in ITS, 47/442 in <italic>cal</italic> and 6/328 in <italic>tef1</italic>). Morphologically, <italic><tp:taxon-name><tp:taxon-name-part taxon-name-part-type="genus" reg="Diaporthe">D.</tp:taxon-name-part><tp:taxon-name-part taxon-name-part-type="species" reg="cercidis">cercidis</tp:taxon-name-part></tp:taxon-name></italic> differs from <italic><tp:taxon-name><tp:taxon-name-part taxon-name-part-type="genus" reg="Diaporthe">D.</tp:taxon-name-part><tp:taxon-name-part taxon-name-part-type="species" reg="pescicola">pescicola</tp:taxon-name-part></tp:taxon-name></italic> in shorter conidiophores (7–17 vs. 21–35 μm) and larger alpha conidia (6.5–10 × 3–3.5 vs. 6–8.5 × 2–3 μm) (<xref ref-type="bibr" rid="B10">Dissanayake et al. 2017a</xref>).</p></tp:treatment-sec><ref-list><ref id="B10"><mixed-citation xmlns:xlink="http://www.w3.org/1999/xlink" xlink:type="simple"><person-group><name name-style="western"><surname>Dissanayake</surname><given-names>AJ</given-names></name><name name-style="western"><surname>Zhang</surname><given-names>W</given-names></name><name name-style="western"><surname>Liu</surname><given-names>M</given-names></name><name name-style="western"><surname>Hyde</surname><given-names>KD</given-names></name><name name-style="western"><surname>Zhao</surname><given-names>WS</given-names></name><name name-style="western"><surname>Li</surname><given-names>XH</given-names></name><name name-style="western"><surname>Yan</surname><given-names>JY</given-names></name></person-group> (<year>2017a</year>) <article-title><italic><tp:taxon-name><tp:taxon-name-part taxon-name-part-type="genus">Diaporthe</tp:taxon-name-part></tp:taxon-name></italic> species associated with peach tree dieback in Hubei, China.</article-title><source>Mycosphere</source><volume>8</volume>: <fpage>533</fpage>–<lpage>549</lpage>. <ext-link xlink:type="simple" ext-link-type="doi" xlink:href="10.5943/mycosphere/8/5/3">https://doi.org/10.5943/mycosphere/8/5/3</ext-link></mixed-citation></ref></ref-list></tp:taxon-treatment>
