# Supplementary material for: High diversity of Diaporthe species associated with dieback diseases in China, with twelve new species described
Source: MycoKeys. 2018 Sep 17;(39):97–149. doi: 10.3897/mycokeys.39.26914 (PMC6160862; doi:10.3897/mycokeys.39.26914)
Supplement: XML Treatment for Diaporthe chensiensis [file mycokeys.39.26914-treatment7.xml]

<!DOCTYPE tp:taxon-treatment
  PUBLIC "-//TaxonX//DTD Taxonomic Treatment Publishing DTD v0 20100105//EN" "tax-treatment-NSO.dtd">
<tp:taxon-treatment xmlns:tp="http://www.plazi.org/taxpub"><tp:treatment-meta><kwd-group><label>Taxon classification</label><kwd><named-content xmlns:xlink="http://www.w3.org/1999/xlink" content-type="kingdom">Fungi</named-content></kwd><kwd><named-content xmlns:xlink="http://www.w3.org/1999/xlink" content-type="order">Diaporthales</named-content></kwd><kwd><named-content xmlns:xlink="http://www.w3.org/1999/xlink" content-type="family">Diaporthaceae</named-content></kwd></kwd-group><mixed-citation publication-type="journal"><person-group><name><surname>Yang</surname><given-names>Qin</given-names></name><name><surname>Fan</surname><given-names>Xin-Lei</given-names></name><name><surname>Guarnaccia</surname><given-names>Vladimiro</given-names></name><name><surname>Tian</surname><given-names>Cheng-Ming</given-names></name></person-group><article-title>High diversity of <italic><tp:taxon-name><tp:taxon-name-part taxon-name-part-type="genus" reg="Diaporthe">Diaporthe</tp:taxon-name-part></tp:taxon-name></italic> species associated with dieback diseases in China, with twelve new species described</article-title><source>MycoKeys</source><day>17</day><month>9</month><year>2018</year><volume>2018</volume><issue>39</issue><fpage>97</fpage><lpage>149</lpage><pub-id pub-id-type="doi">10.3897/mycokeys.39.26914</pub-id></mixed-citation></tp:treatment-meta><tp:nomenclature><tp:taxon-name>
              <tp:taxon-name-part taxon-name-part-type="genus" reg="Diaporthe">Diaporthe</tp:taxon-name-part>
              <tp:taxon-name-part taxon-name-part-type="species" reg="chensiensis">chensiensis</tp:taxon-name-part>
              <object-id xmlns:xlink="http://www.w3.org/1999/xlink" content-type="mycobank" xlink:type="simple">MB824708</object-id>
            </tp:taxon-name><tp:taxon-authority>C.M. Tian &amp; Q. Yang</tp:taxon-authority><tp:taxon-status xmlns:xlink="http://www.w3.org/1999/xlink" xlink:type="simple">sp. nov.</tp:taxon-status><xref ref-type="fig" rid="F12">Figure 9</xref></tp:nomenclature><tp:treatment-sec sec-type="diagnosis" id="SECID0ESALM"><title>Diagnosis.</title><p><italic><tp:taxon-name><tp:taxon-name-part taxon-name-part-type="genus" reg="Diaporthe">Diaporthe</tp:taxon-name-part><tp:taxon-name-part taxon-name-part-type="species" reg="chensiensis">chensiensis</tp:taxon-name-part></tp:taxon-name></italic> differs from its closest phylogenetic neighbour, <italic><tp:taxon-name><tp:taxon-name-part taxon-name-part-type="genus" reg="Diaporthe">D.</tp:taxon-name-part><tp:taxon-name-part taxon-name-part-type="species" reg="vaccinii">vaccinii</tp:taxon-name-part></tp:taxon-name></italic>, in ITS, <italic>cal</italic>, <italic>his3</italic> and <italic>tef1</italic> loci based on the alignments deposited in TreeBASE.</p></tp:treatment-sec><tp:treatment-sec sec-type="Holotype" id="SECID0EUBLM"><title>Holotype.</title><p>CHINA. Shaanxi Province: Ningshan County, Huoditang forest farm, on symptomatic twigs of <italic><tp:taxon-name><tp:taxon-name-part taxon-name-part-type="genus" reg="Abies">Abies</tp:taxon-name-part><tp:taxon-name-part taxon-name-part-type="species" reg="chensiensis">chensiensis</tp:taxon-name-part></tp:taxon-name></italic>, 5 July 2017, Q. Yang (holotype: <named-content xmlns:xlink="http://www.w3.org/1999/xlink" content-type="dwc:institutional_code" xlink:type="simple">BJFC</named-content>-S1480; ex-type culture: <abbrev xmlns:xlink="http://www.w3.org/1999/xlink" content-type="institution" xlink:title="China Forestry Culture Collection Centre" id="ABBRID0EKCLM" xlink:type="simple">CFCC</abbrev> 52567).</p></tp:treatment-sec><tp:treatment-sec sec-type="etymology" id="SECID0EPCLM"><title>Etymology.</title><p>Named after the host species on which it was collected, <italic><tp:taxon-name><tp:taxon-name-part taxon-name-part-type="genus" reg="Abies"/><tp:taxon-name-part taxon-name-part-type="species" reg="chensiensis">chensiensis</tp:taxon-name-part></tp:taxon-name></italic>.</p></tp:treatment-sec><tp:treatment-sec sec-type="description" id="SECID0E6CLM"><title>Description.</title><p>Conidiomata pycnidial, immersed in bark, scattered, slightly erumpent through the bark surface, discoid, with a single locule. Ectostromatic disc white to brown, one ostiole per disc, 200–325 μm diam. Locule undivided, 385–540 μm diam. Conidiophores 8.5–13 × 2–3 μm, cylindrical, hyaline, phiailidic, unbranched, straight or slightly curved, tapering towards the apex. Alpha conidia hyaline, aseptate, smooth, ellipsoidal, biguttulate, rounded at both ends, 6.5–11 × 2–2.2 μm (av. = 8.5 × 2.1 μm, n = 30). Beta conidia present on the host, hyaline, eguttulate, smooth, filiform, hamate, 21–28.5 × 0.8–1.1 μm (av. = 25 × 1 μm, n = 30).</p><fig id="F12" position="float" orientation="portrait"><label>Figure 9.</label><caption><p><italic><tp:taxon-name><tp:taxon-name-part taxon-name-part-type="genus" reg="Diaporthe">Diaporthe</tp:taxon-name-part><tp:taxon-name-part taxon-name-part-type="species" reg="chensiensis">chensiensis</tp:taxon-name-part></tp:taxon-name></italic> (<abbrev xmlns:xlink="http://www.w3.org/1999/xlink" content-type="institution" xlink:title="China Forestry Culture Collection Centre" id="ABBRID0EXDLM" xlink:type="simple">CFCC</abbrev> 52567) <bold>A–B</bold> Habit of conidiomata on branches <bold>C</bold> Transverse section of conidioma <bold>D</bold> Longitudinal section of conidioma <bold>E</bold> Alpha conidia <bold>F</bold> Beta conidia <bold>G</bold> Conidiophores <bold>H</bold> Culture on <abbrev xmlns:xlink="http://www.w3.org/1999/xlink" xlink:title="potato dextrose agar" id="ABBRID0EKELM" xlink:type="simple">PDA</abbrev> and conidiomata. Scale bars: 500 μm (<bold>B</bold>), 200 μm (<bold>C–D</bold>), 10 μm (<bold>E</bold>), 20 μm (<bold>F</bold>).</p></caption><graphic xmlns:xlink="http://www.w3.org/1999/xlink" xlink:href="mycokeys-39-097-g009.jpg" position="float" orientation="portrait" xlink:type="simple" id="oo_229044.jpg"/></fig></tp:treatment-sec><tp:treatment-sec sec-type="description" id="SECID0E2ELM"><title>Culture characters.</title><p>Cultures incubated on <abbrev xmlns:xlink="http://www.w3.org/1999/xlink" xlink:title="potato dextrose agar" id="ABBRID0EBFLM" xlink:type="simple">PDA</abbrev> at 25 °C in darkness. Colony originally flat with white felted aerial mycelium, becoming light brown mycelium due to pigment formation, conidiomata irregularly distributed over agar surface, with yellowish conidial drops exuding from the ostioles.</p></tp:treatment-sec><tp:treatment-sec sec-type="material" id="SECID0EFFLM"><title>Additional specimens examined.</title><p>CHINA. Shaanxi Province: Ningshan County, Huoditang forest farm, on symptomatic twigs of <italic><tp:taxon-name><tp:taxon-name-part taxon-name-part-type="genus" reg="Abies">Abies</tp:taxon-name-part><tp:taxon-name-part taxon-name-part-type="species" reg="chensiensis">chensiensis</tp:taxon-name-part></tp:taxon-name></italic>, 5 July 2017, Q. Yang, living culture <abbrev xmlns:xlink="http://www.w3.org/1999/xlink" content-type="institution" xlink:title="China Forestry Culture Collection Centre" id="ABBRID0EWFLM" xlink:type="simple">CFCC</abbrev> 52568 (<named-content xmlns:xlink="http://www.w3.org/1999/xlink" content-type="dwc:institutional_code" xlink:type="simple">BJFC</named-content>-S1481).</p></tp:treatment-sec><tp:treatment-sec sec-type="notes" id="SECID0EAGLM"><title>Notes.</title><p><italic><tp:taxon-name><tp:taxon-name-part taxon-name-part-type="genus" reg="Diaporthe">Diaporthe</tp:taxon-name-part><tp:taxon-name-part taxon-name-part-type="species" reg="chensiensis">chensiensis</tp:taxon-name-part></tp:taxon-name></italic> occurs in an independent clade (Fig. <xref ref-type="fig" rid="F1">1</xref>) and is phylogenetically distinct from <italic><tp:taxon-name><tp:taxon-name-part taxon-name-part-type="genus" reg="Diaporthe">D.</tp:taxon-name-part><tp:taxon-name-part taxon-name-part-type="species" reg="vaccinii">vaccinii</tp:taxon-name-part></tp:taxon-name></italic>. <italic><tp:taxon-name><tp:taxon-name-part taxon-name-part-type="genus" reg="Diaporhe">Diaporhe</tp:taxon-name-part><tp:taxon-name-part taxon-name-part-type="species" reg="chensiensis">chensiensis</tp:taxon-name-part></tp:taxon-name></italic> can be distinguished from <italic><tp:taxon-name><tp:taxon-name-part taxon-name-part-type="genus" reg="Diaporthe">D.</tp:taxon-name-part><tp:taxon-name-part taxon-name-part-type="species" reg="vaccinii">vaccinii</tp:taxon-name-part></tp:taxon-name></italic> by 57 nucleotides in concatenated alignment, in which 14 were distinct in the ITS region, 13 in the <italic>cal</italic> region, 10 in the <italic>his3</italic> region, 15 in the <italic>tef1</italic> region and 15 in the <italic>tub2</italic> region. Although this species belongs to the <italic><tp:taxon-name><tp:taxon-name-part taxon-name-part-type="genus" reg="Diaporthe">D.</tp:taxon-name-part><tp:taxon-name-part taxon-name-part-type="species" reg="eres">eres</tp:taxon-name-part></tp:taxon-name></italic> complex, it is, however, distinct from the known species within the complex (Fig. <xref ref-type="fig" rid="F5">2</xref>).</p></tp:treatment-sec><tp:treatment-sec><!--Section generated to contain objects referenced in tp:taxon-treatment.--><fig id="F1" position="float" orientation="portrait"><label>Figure 1.</label><caption><p>Phylogram of <italic><tp:taxon-name><tp:taxon-name-part taxon-name-part-type="genus" reg="Diaporthe">Diaporthe</tp:taxon-name-part></tp:taxon-name></italic> from a maximum likelihood analysis based on combined ITS, <italic>cal</italic>, <italic>his3</italic>, <italic>tef1</italic> and <italic>tub2</italic>. Values above the branches indicate maximum likelihood bootstrap (left, ML BP ≥ 50%) and bayesian probabilities (right, <abbrev xmlns:xlink="http://www.w3.org/1999/xlink" xlink:title="bayesian inference" id="ABBRID0EE4IM" xlink:type="simple">BI</abbrev> PP ≥ 0.70). The tree is rooted with <italic><tp:taxon-name><tp:taxon-name-part taxon-name-part-type="genus" reg="Diaporthella">Diaporthella</tp:taxon-name-part><tp:taxon-name-part taxon-name-part-type="species" reg="corylina">corylina</tp:taxon-name-part></tp:taxon-name></italic>. Strains in the current study are in blue.</p></caption><graphic xmlns:xlink="http://www.w3.org/1999/xlink" xlink:href="mycokeys-39-097-g001.jpg" position="float" orientation="portrait" xlink:type="simple" id="oo_229036.jpg"/></fig><fig id="F5" position="float" orientation="portrait"><label>Figure 2.</label><caption><p>Phylogram of <italic><tp:taxon-name><tp:taxon-name-part taxon-name-part-type="genus" reg="Diaporthe">Diaporthe</tp:taxon-name-part><tp:taxon-name-part taxon-name-part-type="species" reg="eres">eres</tp:taxon-name-part></tp:taxon-name></italic> complex based on combined <italic>cal</italic>, <italic>tef1</italic> and <italic>tub2</italic>. Values above the branches indicate maximum parsimony bootstrap (left, MP BP ≥ 50%) and maximum likelihood bootstrap (right, ML BP ≥ 50%). Values below branches represent posterior probabilities (<abbrev xmlns:xlink="http://www.w3.org/1999/xlink" xlink:title="bayesian inference" id="ABBRID0EQFJM" xlink:type="simple">BI</abbrev> PP ≥ 0.70) from Bayesian inference. The tree is rooted with <italic><tp:taxon-name><tp:taxon-name-part taxon-name-part-type="genus" reg="Diaporthe">Diaporthe</tp:taxon-name-part><tp:taxon-name-part taxon-name-part-type="species" reg="citri">citri</tp:taxon-name-part></tp:taxon-name></italic>. Strains in the current study are in blue. The ex-type/ex-epitype culture is in bold.</p></caption><graphic xmlns:xlink="http://www.w3.org/1999/xlink" xlink:href="mycokeys-39-097-g002.jpg" position="float" orientation="portrait" xlink:type="simple" id="oo_229037.jpg"/></fig></tp:treatment-sec></tp:taxon-treatment>
