# Supplementary material for: High diversity of Diaporthe species associated with dieback diseases in China, with twelve new species described
Source: MycoKeys. 2018 Sep 17;(39):97–149. doi: 10.3897/mycokeys.39.26914 (PMC6160862; doi:10.3897/mycokeys.39.26914)
Supplement: XML Treatment for Diaporthe cinnamomi [file mycokeys.39.26914-treatment8.xml]

<!DOCTYPE tp:taxon-treatment
  PUBLIC "-//TaxonX//DTD Taxonomic Treatment Publishing DTD v0 20100105//EN" "tax-treatment-NSO.dtd">
<tp:taxon-treatment xmlns:tp="http://www.plazi.org/taxpub"><tp:treatment-meta><kwd-group><label>Taxon classification</label><kwd><named-content xmlns:xlink="http://www.w3.org/1999/xlink" content-type="kingdom">Fungi</named-content></kwd><kwd><named-content xmlns:xlink="http://www.w3.org/1999/xlink" content-type="order">Diaporthales</named-content></kwd><kwd><named-content xmlns:xlink="http://www.w3.org/1999/xlink" content-type="family">Diaporthaceae</named-content></kwd></kwd-group><mixed-citation publication-type="journal"><person-group><name><surname>Yang</surname><given-names>Qin</given-names></name><name><surname>Fan</surname><given-names>Xin-Lei</given-names></name><name><surname>Guarnaccia</surname><given-names>Vladimiro</given-names></name><name><surname>Tian</surname><given-names>Cheng-Ming</given-names></name></person-group><article-title>High diversity of <italic><tp:taxon-name><tp:taxon-name-part taxon-name-part-type="genus" reg="Diaporthe">Diaporthe</tp:taxon-name-part></tp:taxon-name></italic> species associated with dieback diseases in China, with twelve new species described</article-title><source>MycoKeys</source><day>17</day><month>9</month><year>2018</year><volume>2018</volume><issue>39</issue><fpage>97</fpage><lpage>149</lpage><pub-id pub-id-type="doi">10.3897/mycokeys.39.26914</pub-id></mixed-citation></tp:treatment-meta><tp:nomenclature><tp:taxon-name>
              <tp:taxon-name-part taxon-name-part-type="genus" reg="Diaporthe">Diaporthe</tp:taxon-name-part>
              <tp:taxon-name-part taxon-name-part-type="species" reg="cinnamomi">cinnamomi</tp:taxon-name-part>
              <object-id xmlns:xlink="http://www.w3.org/1999/xlink" content-type="mycobank" xlink:type="simple">MB824709</object-id>
            </tp:taxon-name><tp:taxon-authority>C.M. Tian &amp; Q. Yang</tp:taxon-authority><tp:taxon-status xmlns:xlink="http://www.w3.org/1999/xlink" xlink:type="simple">sp. nov.</tp:taxon-status><xref ref-type="fig" rid="F13">Figure 10</xref></tp:nomenclature><tp:treatment-sec sec-type="diagnosis" id="SECID0E1JLM"><title>Diagnosis.</title><p><italic><tp:taxon-name><tp:taxon-name-part taxon-name-part-type="genus" reg="Diaporthe">Diaporthe</tp:taxon-name-part><tp:taxon-name-part taxon-name-part-type="species" reg="cinnamomi">cinnamomi</tp:taxon-name-part></tp:taxon-name></italic> differs from its closest phylogenetic species <italic><tp:taxon-name><tp:taxon-name-part taxon-name-part-type="genus" reg="Diaporthe">D.</tp:taxon-name-part><tp:taxon-name-part taxon-name-part-type="species" reg="discoidispora">discoidispora</tp:taxon-name-part></tp:taxon-name></italic> in ITS, <italic>his3</italic> and <italic>tef1</italic> loci based on the alignments deposited in TreeBASE.</p></tp:treatment-sec><tp:treatment-sec sec-type="Holotype" id="SECID0E1KLM"><title>Holotype.</title><p>CHINA. Zhejiang Province: Linan city, on symptomatic twigs of <italic><tp:taxon-name><tp:taxon-name-part taxon-name-part-type="genus" reg="Cinnamomum">Cinnamomum</tp:taxon-name-part></tp:taxon-name></italic> sp., 22 Apr. 2017, Q. Yang (holotype: <named-content xmlns:xlink="http://www.w3.org/1999/xlink" content-type="dwc:institutional_code" xlink:type="simple">BJFC</named-content>-S1482; ex-type culture: <abbrev xmlns:xlink="http://www.w3.org/1999/xlink" content-type="institution" xlink:title="China Forestry Culture Collection Centre" id="ABBRID0EMLLM" xlink:type="simple">CFCC</abbrev> 52569).</p></tp:treatment-sec><tp:treatment-sec sec-type="etymology" id="SECID0ERLLM"><title>Etymology.</title><p>Named after the host genus on which it was collected, <italic><tp:taxon-name><tp:taxon-name-part taxon-name-part-type="genus" reg="Cinnamomum">Cinnamomum</tp:taxon-name-part></tp:taxon-name></italic>.</p></tp:treatment-sec><tp:treatment-sec sec-type="description" id="SECID0E5LLM"><title>Description.</title><p>On <abbrev xmlns:xlink="http://www.w3.org/1999/xlink" xlink:title="potato dextrose agar" id="ABBRID0EEMLM" xlink:type="simple">PDA</abbrev>: Conidiomata pycnidial, globose, solitary or aggregated, deeply embedded in the substrate, erumpent, dark brown to black, 170–235 μm diam., whitish translucent to cream conidial drops exuding from the ostioles. Conidiophores 11–25 × 1.5–2 μm, cylindrical, hyaline, branched, straight or curved, tapering towards the apex. Alpha conidia hyaline, aseptate, ellipsoidal to oval, biguttulate, rounded at both ends, 5–7 × 2.5–3 μm (av. = 6 × 2.9 μm, n = 30). Beta conidia not observed.</p><fig id="F13" position="float" orientation="portrait"><label>Figure 10.</label><caption><p><italic><tp:taxon-name><tp:taxon-name-part taxon-name-part-type="genus" reg="Diaporthe">Diaporthe</tp:taxon-name-part><tp:taxon-name-part taxon-name-part-type="species" reg="cinnamomi">cinnamomi</tp:taxon-name-part></tp:taxon-name></italic> (<abbrev xmlns:xlink="http://www.w3.org/1999/xlink" content-type="institution" xlink:title="China Forestry Culture Collection Centre" id="ABBRID0E2MLM" xlink:type="simple">CFCC</abbrev> 52569) <bold>A</bold> Culture on <abbrev xmlns:xlink="http://www.w3.org/1999/xlink" xlink:title="potato dextrose agar" id="ABBRID0ECNLM" xlink:type="simple">PDA</abbrev><bold>B</bold> Conidiomata <bold>C</bold> Alpha conidia <bold>D</bold> Conidiophores. Scale bars: 200 μm (<bold>B</bold>), 10 μm (<bold>C–D</bold>).</p></caption><graphic xmlns:xlink="http://www.w3.org/1999/xlink" xlink:href="mycokeys-39-097-g010.jpg" position="float" orientation="portrait" xlink:type="simple" id="oo_229045.jpg"/></fig></tp:treatment-sec><tp:treatment-sec sec-type="description" id="SECID0EVNLM"><title>Culture characters.</title><p>Cultures incubated on <abbrev xmlns:xlink="http://www.w3.org/1999/xlink" xlink:title="potato dextrose agar" id="ABBRID0E2NLM" xlink:type="simple">PDA</abbrev> at 25 °C in darkness showed colony originally flat with white felty mycelium, developing petaloid mycelium after 7–10 d and turning yellowish at the centre and brownish at the marginal area after 15 d. Conidiomata erumpent at maturity.</p></tp:treatment-sec><tp:treatment-sec sec-type="material" id="SECID0E6NLM"><title>Additional material examined.</title><p>CHINA. Zhejiang Province: Linan city, on symptomatic twigs of <italic><tp:taxon-name><tp:taxon-name-part taxon-name-part-type="genus" reg="Cinnamomum">Cinnamomum</tp:taxon-name-part></tp:taxon-name></italic> sp., 22 Apr. 2017, Q. Yang, living culture <abbrev xmlns:xlink="http://www.w3.org/1999/xlink" content-type="institution" xlink:title="China Forestry Culture Collection Centre" id="ABBRID0EMOLM" xlink:type="simple">CFCC</abbrev> 52570 (<named-content xmlns:xlink="http://www.w3.org/1999/xlink" content-type="dwc:institutional_code" xlink:type="simple">BJFC</named-content>-S1483).</p></tp:treatment-sec><tp:treatment-sec sec-type="notes" id="SECID0EWOLM"><title>Notes.</title><p><italic><tp:taxon-name><tp:taxon-name-part taxon-name-part-type="genus" reg="Diaporthe">Diaporthe</tp:taxon-name-part><tp:taxon-name-part taxon-name-part-type="species" reg="cinnamomi">cinnamomi</tp:taxon-name-part></tp:taxon-name></italic> comprises strains <abbrev xmlns:xlink="http://www.w3.org/1999/xlink" content-type="institution" xlink:title="China Forestry Culture Collection Centre" id="ABBRID0EHPLM" xlink:type="simple">CFCC</abbrev> 52569 and <abbrev xmlns:xlink="http://www.w3.org/1999/xlink" content-type="institution" xlink:title="China Forestry Culture Collection Centre" id="ABBRID0EMPLM" xlink:type="simple">CFCC</abbrev> 52570 closely related to <italic><tp:taxon-name><tp:taxon-name-part taxon-name-part-type="genus" reg="Diaporthe">D.</tp:taxon-name-part><tp:taxon-name-part taxon-name-part-type="species" reg="discoidispora">discoidispora</tp:taxon-name-part></tp:taxon-name></italic> in the combined phylogenetic tree (Fig. <xref ref-type="fig" rid="F1">1</xref>). <italic><tp:taxon-name><tp:taxon-name-part taxon-name-part-type="genus" reg="Diaporthe">Diaporthe</tp:taxon-name-part><tp:taxon-name-part taxon-name-part-type="species" reg="cinnamomi">cinnamomi</tp:taxon-name-part></tp:taxon-name></italic> can be distinguished based on ITS, <italic>his3</italic> and <italic>tef1</italic> loci from <italic><tp:taxon-name><tp:taxon-name-part taxon-name-part-type="genus" reg="Diaporthe">D.</tp:taxon-name-part><tp:taxon-name-part taxon-name-part-type="species" reg="discoidispora">discoidispora</tp:taxon-name-part></tp:taxon-name></italic> (4/460 in ITS, 17/448 in <italic>his3</italic> and 38/339 in <italic>tef1</italic>).</p></tp:treatment-sec><tp:treatment-sec><!--Section generated to contain objects referenced in tp:taxon-treatment.--><fig id="F1" position="float" orientation="portrait"><label>Figure 1.</label><caption><p>Phylogram of <italic><tp:taxon-name><tp:taxon-name-part taxon-name-part-type="genus" reg="Diaporthe">Diaporthe</tp:taxon-name-part></tp:taxon-name></italic> from a maximum likelihood analysis based on combined ITS, <italic>cal</italic>, <italic>his3</italic>, <italic>tef1</italic> and <italic>tub2</italic>. Values above the branches indicate maximum likelihood bootstrap (left, ML BP ≥ 50%) and bayesian probabilities (right, <abbrev xmlns:xlink="http://www.w3.org/1999/xlink" xlink:title="bayesian inference" id="ABBRID0EE4IM" xlink:type="simple">BI</abbrev> PP ≥ 0.70). The tree is rooted with <italic><tp:taxon-name><tp:taxon-name-part taxon-name-part-type="genus" reg="Diaporthella">Diaporthella</tp:taxon-name-part><tp:taxon-name-part taxon-name-part-type="species" reg="corylina">corylina</tp:taxon-name-part></tp:taxon-name></italic>. Strains in the current study are in blue.</p></caption><graphic xmlns:xlink="http://www.w3.org/1999/xlink" xlink:href="mycokeys-39-097-g001.jpg" position="float" orientation="portrait" xlink:type="simple" id="oo_229036.jpg"/></fig></tp:treatment-sec></tp:taxon-treatment>
