# Supplementary material for: High diversity of Diaporthe species associated with dieback diseases in China, with twelve new species described
Source: MycoKeys. 2018 Sep 17;(39):97–149. doi: 10.3897/mycokeys.39.26914 (PMC6160862; doi:10.3897/mycokeys.39.26914)
Supplement: XML Treatment for Diaporthe conica [file mycokeys.39.26914-treatment9.xml]

<!DOCTYPE tp:taxon-treatment
  PUBLIC "-//TaxonX//DTD Taxonomic Treatment Publishing DTD v0 20100105//EN" "tax-treatment-NSO.dtd">
<tp:taxon-treatment xmlns:tp="http://www.plazi.org/taxpub"><tp:treatment-meta><kwd-group><label>Taxon classification</label><kwd><named-content xmlns:xlink="http://www.w3.org/1999/xlink" content-type="kingdom">Fungi</named-content></kwd><kwd><named-content xmlns:xlink="http://www.w3.org/1999/xlink" content-type="order">Diaporthales</named-content></kwd><kwd><named-content xmlns:xlink="http://www.w3.org/1999/xlink" content-type="family">Diaporthaceae</named-content></kwd></kwd-group><mixed-citation publication-type="journal"><person-group><name><surname>Yang</surname><given-names>Qin</given-names></name><name><surname>Fan</surname><given-names>Xin-Lei</given-names></name><name><surname>Guarnaccia</surname><given-names>Vladimiro</given-names></name><name><surname>Tian</surname><given-names>Cheng-Ming</given-names></name></person-group><article-title>High diversity of <italic><tp:taxon-name><tp:taxon-name-part taxon-name-part-type="genus" reg="Diaporthe">Diaporthe</tp:taxon-name-part></tp:taxon-name></italic> species associated with dieback diseases in China, with twelve new species described</article-title><source>MycoKeys</source><day>17</day><month>9</month><year>2018</year><volume>2018</volume><issue>39</issue><fpage>97</fpage><lpage>149</lpage><pub-id pub-id-type="doi">10.3897/mycokeys.39.26914</pub-id></mixed-citation></tp:treatment-meta><tp:nomenclature><tp:taxon-name>
              <tp:taxon-name-part taxon-name-part-type="genus" reg="Diaporthe">Diaporthe</tp:taxon-name-part>
              <tp:taxon-name-part taxon-name-part-type="species" reg="conica">conica</tp:taxon-name-part>
              <object-id xmlns:xlink="http://www.w3.org/1999/xlink" content-type="mycobank" xlink:type="simple">MB824710</object-id>
            </tp:taxon-name><tp:taxon-authority>C.M. Tian &amp; Q. Yang</tp:taxon-authority><tp:taxon-status xmlns:xlink="http://www.w3.org/1999/xlink" xlink:type="simple">sp. nov.</tp:taxon-status><xref ref-type="fig" rid="F14">Figure 11</xref></tp:nomenclature><tp:treatment-sec sec-type="diagnosis" id="SECID0ELSLM"><title>Diagnosis.</title><p><italic><tp:taxon-name><tp:taxon-name-part taxon-name-part-type="genus" reg="Diaporthe">Diaporthe</tp:taxon-name-part><tp:taxon-name-part taxon-name-part-type="species" reg="conica">conica</tp:taxon-name-part></tp:taxon-name></italic> is phylogenetically and morphologically distinct from <italic><tp:taxon-name><tp:taxon-name-part taxon-name-part-type="genus" reg="Diaporthe">D.</tp:taxon-name-part><tp:taxon-name-part taxon-name-part-type="species" reg="rostrata">rostrata</tp:taxon-name-part></tp:taxon-name></italic>, in smaller locule and alpha conidia.</p></tp:treatment-sec><tp:treatment-sec sec-type="Holotype" id="SECID0EHTLM"><title>Holotype.</title><p>CHINA. Zhejiang Province: Tianmu Mountain, on symptomatic branches of <italic><tp:taxon-name><tp:taxon-name-part taxon-name-part-type="genus" reg="Alangium">Alangium</tp:taxon-name-part><tp:taxon-name-part taxon-name-part-type="species" reg="chinense">chinense</tp:taxon-name-part></tp:taxon-name></italic>, 20 Apr. 2017, Q. Yang (holotype: <named-content xmlns:xlink="http://www.w3.org/1999/xlink" content-type="dwc:institutional_code" xlink:type="simple">BJFC</named-content>-S1484; ex-type culture: <abbrev xmlns:xlink="http://www.w3.org/1999/xlink" content-type="institution" xlink:title="China Forestry Culture Collection Centre" id="ABBRID0E4TLM" xlink:type="simple">CFCC</abbrev> 52571).</p></tp:treatment-sec><tp:treatment-sec sec-type="etymology" id="SECID0ECULM"><title>Etymology.</title><p>Named after the conical conidiomata.</p></tp:treatment-sec><tp:treatment-sec sec-type="description" id="SECID0EHULM"><title>Description.</title><p>Conidiomata pycnidial, 420–580 μm diam., solitary and with single necks erumpent through the host bark. Tissue around the neck is conical. Locule oval, undivided, 385–435 μm diam. Conidiophores reduced to conidiogenous cells. Conidiogenous cells unbranched, straight or sinuous, apical or base sometimes swelling, 19–23.5 × 2.8 μm. Alpha conidia hyaline, aseptate, ellipsoidal, biguttulate, 5.5–7 × 2.3–3 μm (av. = 6.5 × 2.6 μm, n = 30). Beta conidia not observed.</p><fig id="F14" position="float" orientation="portrait"><label>Figure 11.</label><caption><p><italic><tp:taxon-name><tp:taxon-name-part taxon-name-part-type="genus" reg="Diaporthe">Diaporthe</tp:taxon-name-part><tp:taxon-name-part taxon-name-part-type="species" reg="conica">conica</tp:taxon-name-part></tp:taxon-name></italic> (<abbrev xmlns:xlink="http://www.w3.org/1999/xlink" content-type="institution" xlink:title="China Forestry Culture Collection Centre" id="ABBRID0E6ULM" xlink:type="simple">CFCC</abbrev> 52571) <bold>A–B</bold> Habit of conidiomata on branches <bold>C</bold> Longitudinal section of conidioma <bold>D</bold> Alpha conidia <bold>E–F</bold> Conidiophores <bold>G</bold> Culture on <abbrev xmlns:xlink="http://www.w3.org/1999/xlink" xlink:title="potato dextrose agar" id="ABBRID0EOVLM" xlink:type="simple">PDA</abbrev> and conidiomata. Scale bars: 300 μm (<bold>B–C</bold>), 10 μm (<bold>D–F</bold>).</p></caption><graphic xmlns:xlink="http://www.w3.org/1999/xlink" xlink:href="mycokeys-39-097-g011.jpg" position="float" orientation="portrait" xlink:type="simple" id="oo_229046.jpg"/></fig></tp:treatment-sec><tp:treatment-sec sec-type="description" id="SECID0E2VLM"><title>Culture characters.</title><p>Cultures incubated on <abbrev xmlns:xlink="http://www.w3.org/1999/xlink" xlink:title="potato dextrose agar" id="ABBRID0EBWLM" xlink:type="simple">PDA</abbrev> at 25 °C in darkness. Colony white to yellowish, with dense and felted mycelium, lacking aerial mycelium, with maize-coloured conidial drops exuding from the ostioles.</p></tp:treatment-sec><tp:treatment-sec sec-type="material" id="SECID0EFWLM"><title>Additional material examined.</title><p>CHINA. Zhejiang Province: Tianmu Mountain, on symptomatic branches of <italic><tp:taxon-name><tp:taxon-name-part taxon-name-part-type="genus" reg="Alangium">Alangium</tp:taxon-name-part><tp:taxon-name-part taxon-name-part-type="species" reg="chinense">chinense</tp:taxon-name-part></tp:taxon-name></italic>, 20 Apr. 2017, Q. Yang, living culture <abbrev xmlns:xlink="http://www.w3.org/1999/xlink" content-type="institution" xlink:title="China Forestry Culture Collection Centre" id="ABBRID0EWWLM" xlink:type="simple">CFCC</abbrev> 52572 (<named-content xmlns:xlink="http://www.w3.org/1999/xlink" content-type="dwc:institutional_code" xlink:type="simple">BJFC</named-content>-S1485); ibid. living culture <abbrev xmlns:xlink="http://www.w3.org/1999/xlink" content-type="institution" xlink:title="China Forestry Culture Collection Centre" id="ABBRID0EAXLM" xlink:type="simple">CFCC</abbrev> 52573 (<named-content xmlns:xlink="http://www.w3.org/1999/xlink" content-type="dwc:institutional_code" xlink:type="simple">BJFC</named-content>-S1486); ibid. living culture <abbrev xmlns:xlink="http://www.w3.org/1999/xlink" content-type="institution" xlink:title="China Forestry Culture Collection Centre" id="ABBRID0EKXLM" xlink:type="simple">CFCC</abbrev> 52574 (<named-content xmlns:xlink="http://www.w3.org/1999/xlink" content-type="dwc:institutional_code" xlink:type="simple">BJFC</named-content>-S1487).</p></tp:treatment-sec><tp:treatment-sec sec-type="notes" id="SECID0EUXLM"><title>Notes.</title><p>Four isolates clustered in a clade distinct from further <italic><tp:taxon-name><tp:taxon-name-part taxon-name-part-type="genus" reg="Diaporthe">Diaporthe</tp:taxon-name-part></tp:taxon-name></italic> species based on DNA sequence data. Morphologically, this species is characterised by conical conidiomata, which is similar with <italic><tp:taxon-name><tp:taxon-name-part taxon-name-part-type="genus" reg="Diaporthe">D.</tp:taxon-name-part><tp:taxon-name-part taxon-name-part-type="species" reg="rostrata">rostrata</tp:taxon-name-part></tp:taxon-name></italic> from <italic><tp:taxon-name><tp:taxon-name-part taxon-name-part-type="genus" reg="Juglans">Juglans</tp:taxon-name-part><tp:taxon-name-part taxon-name-part-type="species" reg="mandshurica">mandshurica</tp:taxon-name-part></tp:taxon-name></italic>. However, <italic><tp:taxon-name><tp:taxon-name-part taxon-name-part-type="genus" reg="Diaporthe">D.</tp:taxon-name-part><tp:taxon-name-part taxon-name-part-type="species" reg="conica">conica</tp:taxon-name-part></tp:taxon-name></italic> differs from <italic><tp:taxon-name><tp:taxon-name-part taxon-name-part-type="genus" reg="Diaporthe">D.</tp:taxon-name-part><tp:taxon-name-part taxon-name-part-type="species" reg="rostrata">rostrata</tp:taxon-name-part></tp:taxon-name></italic> by having smaller locule and alpha conidia (310–385 vs. 620–1100 μm in locule; 5.5–7 × 2.3–3 vs. 8.5–11.5 × 4–5 μm in alpha conidia) (<xref ref-type="bibr" rid="B15">Fan et al. 2015</xref>).</p></tp:treatment-sec><ref-list><ref id="B15"><mixed-citation xmlns:xlink="http://www.w3.org/1999/xlink" xlink:type="simple"><person-group><name name-style="western"><surname>Fan</surname><given-names>XL</given-names></name><name name-style="western"><surname>Hyde</surname><given-names>KD</given-names></name><name name-style="western"><surname>Udayanga</surname><given-names>D</given-names></name><name name-style="western"><surname>Wu</surname><given-names>XY</given-names></name><name name-style="western"><surname>Tian</surname><given-names>CM</given-names></name></person-group> (<year>2015</year>) <article-title><italic><tp:taxon-name><tp:taxon-name-part taxon-name-part-type="genus">Diaporthe</tp:taxon-name-part><tp:taxon-name-part taxon-name-part-type="species">rostrata</tp:taxon-name-part></tp:taxon-name></italic>, a novel ascomycete from <italic><tp:taxon-name><tp:taxon-name-part taxon-name-part-type="genus">Juglans</tp:taxon-name-part><tp:taxon-name-part taxon-name-part-type="species">mandshurica</tp:taxon-name-part></tp:taxon-name></italic> associated with walnut dieback.</article-title><source>Mycological Progress</source><volume>14</volume>: <fpage>1</fpage>–<lpage>8</lpage>. <ext-link xlink:type="simple" ext-link-type="doi" xlink:href="10.1007/s11557-015-1104-5">https://doi.org/10.1007/s11557-015-1104-5</ext-link></mixed-citation></ref></ref-list></tp:taxon-treatment>
