# Supplementary material for: High diversity of Diaporthe species associated with dieback diseases in China, with twelve new species described
Source: MycoKeys. 2018 Sep 17;(39):97–149. doi: 10.3897/mycokeys.39.26914 (PMC6160862; doi:10.3897/mycokeys.39.26914)
Supplement: XML Treatment for Diaporthe eres [file mycokeys.39.26914-treatment10.xml]

<!DOCTYPE tp:taxon-treatment
  PUBLIC "-//TaxonX//DTD Taxonomic Treatment Publishing DTD v0 20100105//EN" "tax-treatment-NSO.dtd">
<tp:taxon-treatment xmlns:tp="http://www.plazi.org/taxpub"><tp:treatment-meta><kwd-group><label>Taxon classification</label><kwd><named-content xmlns:xlink="http://www.w3.org/1999/xlink" content-type="kingdom">Fungi</named-content></kwd><kwd><named-content xmlns:xlink="http://www.w3.org/1999/xlink" content-type="order">Diaporthales</named-content></kwd><kwd><named-content xmlns:xlink="http://www.w3.org/1999/xlink" content-type="family">Diaporthaceae</named-content></kwd></kwd-group><mixed-citation publication-type="journal"><person-group><name><surname>Yang</surname><given-names>Qin</given-names></name><name><surname>Fan</surname><given-names>Xin-Lei</given-names></name><name><surname>Guarnaccia</surname><given-names>Vladimiro</given-names></name><name><surname>Tian</surname><given-names>Cheng-Ming</given-names></name></person-group><article-title>High diversity of <italic><tp:taxon-name><tp:taxon-name-part taxon-name-part-type="genus" reg="Diaporthe">Diaporthe</tp:taxon-name-part></tp:taxon-name></italic> species associated with dieback diseases in China, with twelve new species described</article-title><source>MycoKeys</source><day>17</day><month>9</month><year>2018</year><volume>2018</volume><issue>39</issue><fpage>97</fpage><lpage>149</lpage><pub-id pub-id-type="doi">10.3897/mycokeys.39.26914</pub-id></mixed-citation></tp:treatment-meta><tp:nomenclature><tp:taxon-name>
              <tp:taxon-name-part taxon-name-part-type="genus" reg="Diaporthe">Diaporthe</tp:taxon-name-part>
              <tp:taxon-name-part taxon-name-part-type="species" reg="eres">eres</tp:taxon-name-part>
            </tp:taxon-name><tp:taxon-authority>Nitschke, 1870</tp:taxon-authority><xref ref-type="fig" rid="F15">Figure 12</xref><tp:nomenclature-citation-list><tp:nomenclature-citation><tp:taxon-name>
                  <tp:taxon-name-part taxon-name-part-type="genus" reg="Diaporthe"/>
                  <tp:taxon-name-part taxon-name-part-type="species" reg="eres"/>
                </tp:taxon-name><comment>= <tp:taxon-name><tp:taxon-name-part taxon-name-part-type="genus" reg="Diaporthe">Diaporthe</tp:taxon-name-part><tp:taxon-name-part taxon-name-part-type="species" reg="biguttusis">biguttusis</tp:taxon-name-part></tp:taxon-name> Y.H. Gao &amp; L. Cai, 2015. </comment></tp:nomenclature-citation><tp:nomenclature-citation><tp:taxon-name>
                  <tp:taxon-name-part taxon-name-part-type="genus" reg="Diaporthe"/>
                  <tp:taxon-name-part taxon-name-part-type="species" reg="eres"/>
                </tp:taxon-name><comment>= <tp:taxon-name><tp:taxon-name-part taxon-name-part-type="genus" reg="Diaporthe">Diaporthe</tp:taxon-name-part><tp:taxon-name-part taxon-name-part-type="species" reg="camptothecicola">camptothecicola</tp:taxon-name-part></tp:taxon-name> C.M. Tian &amp; Qin Yang, 2017. </comment></tp:nomenclature-citation><tp:nomenclature-citation><tp:taxon-name>
                  <tp:taxon-name-part taxon-name-part-type="genus" reg="Diaporthe"/>
                  <tp:taxon-name-part taxon-name-part-type="species" reg="eres"/>
                </tp:taxon-name><comment>= <tp:taxon-name><tp:taxon-name-part taxon-name-part-type="genus" reg="Diaporthe">Diaporthe</tp:taxon-name-part><tp:taxon-name-part taxon-name-part-type="species" reg="ellipicola">ellipicola</tp:taxon-name-part></tp:taxon-name> Y.H. Gao &amp; L. Cai, 2015. </comment></tp:nomenclature-citation><tp:nomenclature-citation><tp:taxon-name>
                  <tp:taxon-name-part taxon-name-part-type="genus" reg="Diaporthe"/>
                  <tp:taxon-name-part taxon-name-part-type="species" reg="eres"/>
                </tp:taxon-name><comment>= <tp:taxon-name><tp:taxon-name-part taxon-name-part-type="genus" reg="Diaporthe">Diaporthe</tp:taxon-name-part><tp:taxon-name-part taxon-name-part-type="species" reg="longicicola">longicicola</tp:taxon-name-part></tp:taxon-name> Y.H. Gao &amp; L. Cai, 2015 </comment></tp:nomenclature-citation><tp:nomenclature-citation><tp:taxon-name>
                  <tp:taxon-name-part taxon-name-part-type="genus" reg="Diaporthe"/>
                  <tp:taxon-name-part taxon-name-part-type="species" reg="eres"/>
                </tp:taxon-name><comment>= <tp:taxon-name><tp:taxon-name-part taxon-name-part-type="genus" reg="Diaporthe">Diaporthe</tp:taxon-name-part><tp:taxon-name-part taxon-name-part-type="species" reg="mahothocarpus">mahothocarpus</tp:taxon-name-part></tp:taxon-name> (Y.H. Gao, W. Sun &amp; L. Cai) Y.H. Gao &amp; L. Cai, 2015. </comment></tp:nomenclature-citation><tp:nomenclature-citation><tp:taxon-name>
                  <tp:taxon-name-part taxon-name-part-type="genus" reg="Diaporthe"/>
                  <tp:taxon-name-part taxon-name-part-type="species" reg="eres"/>
                </tp:taxon-name><comment>= <tp:taxon-name><tp:taxon-name-part taxon-name-part-type="genus" reg="Diaporthe">Diaporthe</tp:taxon-name-part><tp:taxon-name-part taxon-name-part-type="species" reg="momicola">momicola</tp:taxon-name-part></tp:taxon-name> Dissan., J.Y. Yan, Xing H. Li &amp; K.D. Hyde, 2017. </comment></tp:nomenclature-citation></tp:nomenclature-citation-list></tp:nomenclature><tp:treatment-sec sec-type="description" id="SECID0EI4LM"><title>Description.</title><p>Conidiomata pycnidial, immersed in bark, erumpent through the bark surface, serried, with a single locule. Ectostromatic disc obviously, brown to black, with one ostiole per disc, 245–572 μm diam. Ostiole medium black, up to the level of disc. Locule circular, undivided, 335–450 μm diam. Conidiophores 10.5–19 × 1–1.5 μm, cylindrical, hyaline, unbranched, straight or slightly sinuous. Conidiogenous cells phialidic, cylindrical, terminal. Alpha conidia hyaline, aseptate, ellipsoidal to lanceolate, one guttulate at each end, 6–7.5 × 1.5–2.5 μm (av. = 6.5 × 2 μm, n = 30). Beta conidia not observed.</p><fig id="F15" position="float" orientation="portrait"><label>Figure 12.</label><caption><p><italic><tp:taxon-name><tp:taxon-name-part taxon-name-part-type="genus" reg="Diaporthe">Diaporthe</tp:taxon-name-part><tp:taxon-name-part taxon-name-part-type="species" reg="eres">eres</tp:taxon-name-part></tp:taxon-name></italic> (<abbrev xmlns:xlink="http://www.w3.org/1999/xlink" content-type="institution" xlink:title="China Forestry Culture Collection Centre" id="ABBRID0EA5LM" xlink:type="simple">CFCC</abbrev> 52575) <bold>A–B</bold> Habit of conidiomata on branches <bold>C</bold> Transverse section of conidioma <bold>D</bold> Longitudinal section of conidioma <bold>E</bold> Alpha conidia <bold>F</bold> Conidiophores <bold>G</bold> Culture on <abbrev xmlns:xlink="http://www.w3.org/1999/xlink" xlink:title="potato dextrose agar" id="ABBRID0ER5LM" xlink:type="simple">PDA</abbrev> and conidiomata. Scale bars: 500 μm (<bold>B</bold>), 200 μm (<bold>C–D</bold>), 10 μm (<bold>E–F</bold>).</p></caption><graphic xmlns:xlink="http://www.w3.org/1999/xlink" xlink:href="mycokeys-39-097-g012.jpg" position="float" orientation="portrait" xlink:type="simple" id="oo_229047.jpg"/></fig></tp:treatment-sec><tp:treatment-sec sec-type="description" id="SECID0EA6LM"><title>Culture characters.</title><p>Cultures on <abbrev xmlns:xlink="http://www.w3.org/1999/xlink" xlink:title="potato dextrose agar" id="ABBRID0EG6LM" xlink:type="simple">PDA</abbrev> incubated at 25 °C in darkness. Colony with white felty aerial mycelium, becoming white felted aerial mycelium in the centre and grey-brown mycelium at the marginal area, conidiomata irregularly distributed over agar surface.</p></tp:treatment-sec><tp:treatment-sec sec-type="material" id="SECID0EK6LM"><title>Specimens examined.</title><p>CHINA. Beijing: Pinggu district, on symptomatic branches of <italic><tp:taxon-name><tp:taxon-name-part taxon-name-part-type="genus" reg="Castanea">Castanea</tp:taxon-name-part><tp:taxon-name-part taxon-name-part-type="species" reg="mollissima">mollissima</tp:taxon-name-part></tp:taxon-name></italic>, 1 Nov. 2016, N. Jiang, living culture <abbrev xmlns:xlink="http://www.w3.org/1999/xlink" content-type="institution" xlink:title="China Forestry Culture Collection Centre" id="ABBRID0E26LM" xlink:type="simple">CFCC</abbrev> 52576 (<named-content xmlns:xlink="http://www.w3.org/1999/xlink" content-type="dwc:institutional_code" xlink:type="simple">BJFC</named-content>-S1489); ibid. living culture <abbrev xmlns:xlink="http://www.w3.org/1999/xlink" content-type="institution" xlink:title="China Forestry Culture Collection Centre" id="ABBRID0EFAMM" xlink:type="simple">CFCC</abbrev> 52577 (<named-content xmlns:xlink="http://www.w3.org/1999/xlink" content-type="dwc:institutional_code" xlink:type="simple">BJFC</named-content>-S1490). Heilongjiang Province: Liangshui Nature Reserve, on symptomatic twigs of <italic><tp:taxon-name><tp:taxon-name-part taxon-name-part-type="genus" reg="Acanthopanax">Acanthopanax</tp:taxon-name-part><tp:taxon-name-part taxon-name-part-type="species" reg="senticosus">senticosus</tp:taxon-name-part></tp:taxon-name></italic>, 29 July 2016, Q. Yang, living culture <abbrev xmlns:xlink="http://www.w3.org/1999/xlink" content-type="institution" xlink:title="China Forestry Culture Collection Centre" id="ABBRID0E1AMM" xlink:type="simple">CFCC</abbrev> 52580 (<named-content xmlns:xlink="http://www.w3.org/1999/xlink" content-type="dwc:institutional_code" xlink:type="simple">BJFC</named-content>-S1493). Heilongjiang Province: Harbin city, Botanical garden, on symptomatic twigs of <italic><tp:taxon-name><tp:taxon-name-part taxon-name-part-type="genus" reg="Sorbus">Sorbus</tp:taxon-name-part></tp:taxon-name></italic> sp., 2 Aug. 2016, Q. Yang, living culture <abbrev xmlns:xlink="http://www.w3.org/1999/xlink" content-type="institution" xlink:title="China Forestry Culture Collection Centre" id="ABBRID0ELBMM" xlink:type="simple">CFCC</abbrev> 52575 (<named-content xmlns:xlink="http://www.w3.org/1999/xlink" content-type="dwc:institutional_code" xlink:type="simple">BJFC</named-content>-S1488). Shaanxi Province: Zhashui County, on symptomatic branches of <italic><tp:taxon-name><tp:taxon-name-part taxon-name-part-type="genus" reg="Juglans">Juglans</tp:taxon-name-part><tp:taxon-name-part taxon-name-part-type="species" reg="regia">regia</tp:taxon-name-part></tp:taxon-name></italic>, 29 July 2016, Q. Yang, living culture <abbrev xmlns:xlink="http://www.w3.org/1999/xlink" content-type="institution" xlink:title="China Forestry Culture Collection Centre" id="ABBRID0EACMM" xlink:type="simple">CFCC</abbrev> 52579 (<named-content xmlns:xlink="http://www.w3.org/1999/xlink" content-type="dwc:institutional_code" xlink:type="simple">BJFC</named-content>-S1492). Zhejiang Province: Yangzhou city, on symptomatic twigs of <italic><tp:taxon-name><tp:taxon-name-part taxon-name-part-type="genus" reg="Melia">Melia</tp:taxon-name-part><tp:taxon-name-part taxon-name-part-type="species" reg="azedarace">azedarace</tp:taxon-name-part></tp:taxon-name></italic>, 8 July 2017, N. Jiang, living culture <abbrev xmlns:xlink="http://www.w3.org/1999/xlink" content-type="institution" xlink:title="China Forestry Culture Collection Centre" id="ABBRID0EVCMM" xlink:type="simple">CFCC</abbrev> 52578 (<named-content xmlns:xlink="http://www.w3.org/1999/xlink" content-type="dwc:institutional_code" xlink:type="simple">BJFC</named-content>-S1491). Zhejiang Province: Tianmu Mountain, on symptomatic twigs of <italic><tp:taxon-name><tp:taxon-name-part taxon-name-part-type="genus" reg="Rhododendron">Rhododendron</tp:taxon-name-part><tp:taxon-name-part taxon-name-part-type="species" reg="simsii">simsii</tp:taxon-name-part></tp:taxon-name></italic>, 20 Apr. 2017, Q. Yang, living culture <abbrev xmlns:xlink="http://www.w3.org/1999/xlink" content-type="institution" xlink:title="China Forestry Culture Collection Centre" id="ABBRID0EKDMM" xlink:type="simple">CFCC</abbrev> 52581 (<named-content xmlns:xlink="http://www.w3.org/1999/xlink" content-type="dwc:institutional_code" xlink:type="simple">BJFC</named-content>-S1494).</p></tp:treatment-sec><tp:treatment-sec sec-type="notes" id="SECID0EUDMM"><title>Notes.</title><p><italic><tp:taxon-name><tp:taxon-name-part taxon-name-part-type="genus" reg="Diaporthe">Diaporthe</tp:taxon-name-part><tp:taxon-name-part taxon-name-part-type="species" reg="eres">eres</tp:taxon-name-part></tp:taxon-name></italic>, the type species of the genus, was described by <xref ref-type="bibr" rid="B43">Nitschke (1870)</xref> on <italic><tp:taxon-name><tp:taxon-name-part taxon-name-part-type="genus" reg="Ulmus">Ulmus</tp:taxon-name-part></tp:taxon-name></italic> sp. collected in Germany, which has a widespread distribution and a broad host range as a pathogen, endophyte or saprobe causing leaf spots, stem cankers and diseases of woody plants (<xref ref-type="bibr" rid="B66">Udayanga et al. 2014b</xref>). <xref ref-type="bibr" rid="B16">Fan et al. (2018)</xref> indicated that <italic><tp:taxon-name><tp:taxon-name-part taxon-name-part-type="genus" reg="Diaporthe">D.</tp:taxon-name-part><tp:taxon-name-part taxon-name-part-type="species" reg="biguttusis">biguttusis</tp:taxon-name-part></tp:taxon-name></italic>, <italic><tp:taxon-name><tp:taxon-name-part taxon-name-part-type="genus" reg="Diaporthe">D.</tp:taxon-name-part><tp:taxon-name-part taxon-name-part-type="species" reg="ellipicola">ellipicola</tp:taxon-name-part></tp:taxon-name></italic>, <italic><tp:taxon-name><tp:taxon-name-part taxon-name-part-type="genus" reg="Diaporthe">D.</tp:taxon-name-part><tp:taxon-name-part taxon-name-part-type="species" reg="longicicola">longicicola</tp:taxon-name-part></tp:taxon-name></italic> and <italic><tp:taxon-name><tp:taxon-name-part taxon-name-part-type="genus" reg="Diaporthe">D.</tp:taxon-name-part><tp:taxon-name-part taxon-name-part-type="species" reg="mahothocarpus">mahothocarpus</tp:taxon-name-part></tp:taxon-name></italic> should be treated as synonyms of <italic><tp:taxon-name><tp:taxon-name-part taxon-name-part-type="genus" reg="Diaporthe">D.</tp:taxon-name-part><tp:taxon-name-part taxon-name-part-type="species" reg="eres">eres</tp:taxon-name-part></tp:taxon-name></italic> using <italic>cal</italic>, <italic>tef1</italic> and <italic>tub2</italic> gene regions. In this study, we extended the work presented in <xref ref-type="bibr" rid="B16">Fan et al. (2018)</xref> and found seven additional strains belonging to <italic><tp:taxon-name><tp:taxon-name-part taxon-name-part-type="genus" reg="Diaporthe">D.</tp:taxon-name-part><tp:taxon-name-part taxon-name-part-type="species" reg="eres">eres</tp:taxon-name-part></tp:taxon-name></italic>. Additionally, the phylogenetic tree demonstrated that <italic><tp:taxon-name><tp:taxon-name-part taxon-name-part-type="genus" reg="Diaporthe">D.</tp:taxon-name-part><tp:taxon-name-part taxon-name-part-type="species" reg="camptothecicola">camptothecicola</tp:taxon-name-part></tp:taxon-name></italic> and <italic><tp:taxon-name><tp:taxon-name-part taxon-name-part-type="genus" reg="Diaporthe">D.</tp:taxon-name-part><tp:taxon-name-part taxon-name-part-type="species" reg="momicola">momicola</tp:taxon-name-part></tp:taxon-name></italic> should also be treated as synonyms of <italic><tp:taxon-name><tp:taxon-name-part taxon-name-part-type="genus" reg="Diaporthe">D.</tp:taxon-name-part><tp:taxon-name-part taxon-name-part-type="species" reg="eres">eres</tp:taxon-name-part></tp:taxon-name></italic> (Fig. <xref ref-type="fig" rid="F5">2</xref>). <italic><tp:taxon-name><tp:taxon-name-part taxon-name-part-type="genus" reg="Diaporthe">Diaporthe</tp:taxon-name-part><tp:taxon-name-part taxon-name-part-type="species" reg="camptothecicola">camptothecicola</tp:taxon-name-part></tp:taxon-name></italic> from <italic><tp:taxon-name><tp:taxon-name-part taxon-name-part-type="genus" reg="Camptotheca">Camptotheca</tp:taxon-name-part><tp:taxon-name-part taxon-name-part-type="species" reg="acuminate">acuminate</tp:taxon-name-part></tp:taxon-name></italic> and <italic><tp:taxon-name><tp:taxon-name-part taxon-name-part-type="genus" reg="Diaporthe">D.</tp:taxon-name-part><tp:taxon-name-part taxon-name-part-type="species" reg="momicola">momicola</tp:taxon-name-part></tp:taxon-name></italic> from <italic><tp:taxon-name><tp:taxon-name-part taxon-name-part-type="genus" reg="Prunus">Prunus</tp:taxon-name-part><tp:taxon-name-part taxon-name-part-type="species" reg="persica">persica</tp:taxon-name-part></tp:taxon-name></italic> are described and illustrated based on the combined ITS, <italic>cal</italic>, <italic>his3</italic>, <italic>tef1</italic> and <italic>tub2</italic> regions (<xref ref-type="bibr" rid="B10">Dissanayake et al. 2017a</xref>, <xref ref-type="bibr" rid="B77">Yang et al. 2017c</xref>). Both of the two species are embedded in the <italic><tp:taxon-name><tp:taxon-name-part taxon-name-part-type="genus" reg="Diaporthe">D.</tp:taxon-name-part><tp:taxon-name-part taxon-name-part-type="species" reg="eres">eres</tp:taxon-name-part></tp:taxon-name></italic> complex. However, ITS analysis resulted in an unresolved phylogenetic tree without definitive bootstrap at the internodes, highly discordant to the trees resulting from the other four genes (<xref ref-type="bibr" rid="B66">Udayanga et al. 2014b</xref>). Therefore, the ITS region was not used in the combined analysis in the current study. To further investigate this complex, a second set of four (<italic>cal</italic>, <italic>his3</italic>, <italic>tef1</italic> and <italic>tub2</italic>), three (<italic>cal</italic>, <italic>tef1</italic> and <italic>tub2</italic>), two (<italic>tef1</italic> and <italic>tub2</italic>) and one (<italic>tef1</italic>) data matrices were performed following <xref ref-type="bibr" rid="B57">Santos et al. (2017)</xref> and <xref ref-type="bibr" rid="B16">Fan et al. (2018)</xref>. The results showed that the three genes analyses (<italic>cal</italic>, <italic>tef1</italic> and <italic>tub2</italic>) appeared to be a better species recognition (Fig. <xref ref-type="fig" rid="F5">2</xref>). When it comes to this species complex, sequences supported by <xref ref-type="bibr" rid="B66">Udayanga et al. (2014b)</xref> are necessary to perform a more robust phylogenetic tree, clarifying the real species boundaries in this group in the future work.</p></tp:treatment-sec><tp:treatment-sec><!--Section generated to contain objects referenced in tp:taxon-treatment.--><fig id="F5" position="float" orientation="portrait"><label>Figure 2.</label><caption><p>Phylogram of <italic><tp:taxon-name><tp:taxon-name-part taxon-name-part-type="genus" reg="Diaporthe">Diaporthe</tp:taxon-name-part><tp:taxon-name-part taxon-name-part-type="species" reg="eres">eres</tp:taxon-name-part></tp:taxon-name></italic> complex based on combined <italic>cal</italic>, <italic>tef1</italic> and <italic>tub2</italic>. Values above the branches indicate maximum parsimony bootstrap (left, MP BP ≥ 50%) and maximum likelihood bootstrap (right, ML BP ≥ 50%). Values below branches represent posterior probabilities (<abbrev xmlns:xlink="http://www.w3.org/1999/xlink" xlink:title="bayesian inference" id="ABBRID0EQFJM" xlink:type="simple">BI</abbrev> PP ≥ 0.70) from Bayesian inference. The tree is rooted with <italic><tp:taxon-name><tp:taxon-name-part taxon-name-part-type="genus" reg="Diaporthe">Diaporthe</tp:taxon-name-part><tp:taxon-name-part taxon-name-part-type="species" reg="citri">citri</tp:taxon-name-part></tp:taxon-name></italic>. Strains in the current study are in blue. The ex-type/ex-epitype culture is in bold.</p></caption><graphic xmlns:xlink="http://www.w3.org/1999/xlink" xlink:href="mycokeys-39-097-g002.jpg" position="float" orientation="portrait" xlink:type="simple" id="oo_229037.jpg"/></fig></tp:treatment-sec><ref-list><ref id="B43"><mixed-citation xmlns:xlink="http://www.w3.org/1999/xlink" xlink:type="simple"><person-group><name name-style="western"><surname>Nitschke</surname><given-names>T</given-names></name></person-group> (<year>1870</year>) <tp:taxon-name><tp:taxon-name-part taxon-name-part-type="class">Pyrenomycetes</tp:taxon-name-part></tp:taxon-name> Germanici 2. Eduard Trewendt, Breslau, 245.</mixed-citation></ref><ref id="B66"><mixed-citation xmlns:xlink="http://www.w3.org/1999/xlink" xlink:type="simple"><person-group><name name-style="western"><surname>Udayanga</surname><given-names>D</given-names></name><name name-style="western"><surname>Castlebury</surname><given-names>LA</given-names></name><name name-style="western"><surname>Rossman</surname><given-names>AY</given-names></name><name name-style="western"><surname>Chukeatirote</surname><given-names>E</given-names></name><name name-style="western"><surname>Hyde</surname><given-names>KD</given-names></name></person-group> (<year>2014b</year>) <article-title>Insights into the genus <italic><tp:taxon-name><tp:taxon-name-part taxon-name-part-type="genus">Diaporthe</tp:taxon-name-part></tp:taxon-name></italic>: phylogenetic species delimitation in the <italic><tp:taxon-name><tp:taxon-name-part taxon-name-part-type="genus">D.</tp:taxon-name-part><tp:taxon-name-part taxon-name-part-type="species">eres</tp:taxon-name-part></tp:taxon-name></italic> species complex.</article-title><source>Fungal Diversity</source><volume>67</volume>: <fpage>203</fpage>–<lpage>229</lpage>. <ext-link xlink:type="simple" ext-link-type="doi" xlink:href="10.1007/s13225-014-0297-2">https://doi.org/10.1007/s13225-014-0297-2</ext-link></mixed-citation></ref><ref id="B16"><mixed-citation xmlns:xlink="http://www.w3.org/1999/xlink" xlink:type="simple"><person-group><name name-style="western"><surname>Fan</surname><given-names>XL</given-names></name><name name-style="western"><surname>Yang</surname><given-names>Q</given-names></name><name name-style="western"><surname>Bezerra</surname><given-names>JDP</given-names></name><name name-style="western"><surname>Alvarez</surname><given-names>LV</given-names></name><name name-style="western"><surname>Tian</surname><given-names>CM</given-names></name></person-group> (<year>2018</year>) <italic><tp:taxon-name><tp:taxon-name-part taxon-name-part-type="genus">Diaporthe</tp:taxon-name-part></tp:taxon-name></italic> from walnut tree (<italic><tp:taxon-name><tp:taxon-name-part taxon-name-part-type="genus">Juglans</tp:taxon-name-part><tp:taxon-name-part taxon-name-part-type="species">regia</tp:taxon-name-part></tp:taxon-name></italic>) in China, with insight of <italic><tp:taxon-name><tp:taxon-name-part taxon-name-part-type="genus">Diaporthe</tp:taxon-name-part><tp:taxon-name-part taxon-name-part-type="species">eres</tp:taxon-name-part></tp:taxon-name></italic> complex. Mycological Progress: 1–13. <ext-link xlink:type="simple" ext-link-type="doi" xlink:href="10.1007/s11557-018-1395-4">https://doi.org/10.1007/s11557-018-1395-4</ext-link></mixed-citation></ref><ref id="B10"><mixed-citation xmlns:xlink="http://www.w3.org/1999/xlink" xlink:type="simple"><person-group><name name-style="western"><surname>Dissanayake</surname><given-names>AJ</given-names></name><name name-style="western"><surname>Zhang</surname><given-names>W</given-names></name><name name-style="western"><surname>Liu</surname><given-names>M</given-names></name><name name-style="western"><surname>Hyde</surname><given-names>KD</given-names></name><name name-style="western"><surname>Zhao</surname><given-names>WS</given-names></name><name name-style="western"><surname>Li</surname><given-names>XH</given-names></name><name name-style="western"><surname>Yan</surname><given-names>JY</given-names></name></person-group> (<year>2017a</year>) <article-title><italic><tp:taxon-name><tp:taxon-name-part taxon-name-part-type="genus">Diaporthe</tp:taxon-name-part></tp:taxon-name></italic> species associated with peach tree dieback in Hubei, China.</article-title><source>Mycosphere</source><volume>8</volume>: <fpage>533</fpage>–<lpage>549</lpage>. <ext-link xlink:type="simple" ext-link-type="doi" xlink:href="10.5943/mycosphere/8/5/3">https://doi.org/10.5943/mycosphere/8/5/3</ext-link></mixed-citation></ref><ref id="B77"><mixed-citation xmlns:xlink="http://www.w3.org/1999/xlink" xlink:type="simple"><person-group><name name-style="western"><surname>Yang</surname><given-names>Q</given-names></name><name name-style="western"><surname>Fan</surname><given-names>XL</given-names></name><name name-style="western"><surname>Du</surname><given-names>Z</given-names></name><name name-style="western"><surname>Liang</surname><given-names>YM</given-names></name><name name-style="western"><surname>Tian</surname><given-names>CM</given-names></name></person-group> (<year>2017c</year>) <article-title><italic><tp:taxon-name><tp:taxon-name-part taxon-name-part-type="genus">Diaporthe</tp:taxon-name-part><tp:taxon-name-part taxon-name-part-type="species">camptothecicola</tp:taxon-name-part></tp:taxon-name></italic> sp. nov. on <italic><tp:taxon-name><tp:taxon-name-part taxon-name-part-type="genus">Camptotheca</tp:taxon-name-part><tp:taxon-name-part taxon-name-part-type="species">acuminata</tp:taxon-name-part></tp:taxon-name></italic> in China.</article-title><source>Mycotaxon</source><volume>132</volume>: <fpage>591</fpage>–<lpage>601</lpage>. <ext-link xlink:type="simple" ext-link-type="doi" xlink:href="10.5248/132.591">https://doi.org/10.5248/132.591</ext-link></mixed-citation></ref><ref id="B57"><mixed-citation xmlns:xlink="http://www.w3.org/1999/xlink" xlink:type="simple"><person-group><name name-style="western"><surname>Santos</surname><given-names>L</given-names></name><name name-style="western"><surname>Alves</surname><given-names>A</given-names></name><name name-style="western"><surname>Alves</surname><given-names>R</given-names></name></person-group> (<year>2017</year>) Evaluating multi-locus phylogenies for species boundaries determination in the genus <italic><tp:taxon-name><tp:taxon-name-part taxon-name-part-type="genus">Diaporthe</tp:taxon-name-part></tp:taxon-name></italic>. PeerJ 5: e3120. <ext-link xlink:type="simple" ext-link-type="doi" xlink:href="10.7717/peerj.3120">https://doi.org/10.7717/peerj.3120</ext-link></mixed-citation></ref></ref-list></tp:taxon-treatment>
