# Supplementary material for: High diversity of Diaporthe species associated with dieback diseases in China, with twelve new species described
Source: MycoKeys. 2018 Sep 17;(39):97–149. doi: 10.3897/mycokeys.39.26914 (PMC6160862; doi:10.3897/mycokeys.39.26914)
Supplement: XML Treatment for Diaporthe kadsurae [file mycokeys.39.26914-treatment12.xml]

<!DOCTYPE tp:taxon-treatment
  PUBLIC "-//TaxonX//DTD Taxonomic Treatment Publishing DTD v0 20100105//EN" "tax-treatment-NSO.dtd">
<tp:taxon-treatment xmlns:tp="http://www.plazi.org/taxpub"><tp:treatment-meta><kwd-group><label>Taxon classification</label><kwd><named-content xmlns:xlink="http://www.w3.org/1999/xlink" content-type="kingdom">Fungi</named-content></kwd><kwd><named-content xmlns:xlink="http://www.w3.org/1999/xlink" content-type="order">Diaporthales</named-content></kwd><kwd><named-content xmlns:xlink="http://www.w3.org/1999/xlink" content-type="family">Diaporthaceae</named-content></kwd></kwd-group><mixed-citation publication-type="journal"><person-group><name><surname>Yang</surname><given-names>Qin</given-names></name><name><surname>Fan</surname><given-names>Xin-Lei</given-names></name><name><surname>Guarnaccia</surname><given-names>Vladimiro</given-names></name><name><surname>Tian</surname><given-names>Cheng-Ming</given-names></name></person-group><article-title>High diversity of <italic><tp:taxon-name><tp:taxon-name-part taxon-name-part-type="genus" reg="Diaporthe">Diaporthe</tp:taxon-name-part></tp:taxon-name></italic> species associated with dieback diseases in China, with twelve new species described</article-title><source>MycoKeys</source><day>17</day><month>9</month><year>2018</year><volume>2018</volume><issue>39</issue><fpage>97</fpage><lpage>149</lpage><pub-id pub-id-type="doi">10.3897/mycokeys.39.26914</pub-id></mixed-citation></tp:treatment-meta><tp:nomenclature><tp:taxon-name>
              <tp:taxon-name-part taxon-name-part-type="genus" reg="Diaporthe">Diaporthe</tp:taxon-name-part>
              <tp:taxon-name-part taxon-name-part-type="species" reg="kadsurae">kadsurae</tp:taxon-name-part>
              <object-id xmlns:xlink="http://www.w3.org/1999/xlink" content-type="mycobank" xlink:type="simple">MB824713</object-id>
            </tp:taxon-name><tp:taxon-authority>C.M. Tian &amp; Q. Yang</tp:taxon-authority><tp:taxon-status xmlns:xlink="http://www.w3.org/1999/xlink" xlink:type="simple">sp. nov.</tp:taxon-status><xref ref-type="fig" rid="F17">Figure 14</xref></tp:nomenclature><tp:treatment-sec sec-type="diagnosis" id="SECID0EZYMM"><title>Diagnosis.</title><p><italic><tp:taxon-name><tp:taxon-name-part taxon-name-part-type="genus" reg="Diaporthe">Diaporthe</tp:taxon-name-part><tp:taxon-name-part taxon-name-part-type="species" reg="kadsurae">kadsurae</tp:taxon-name-part></tp:taxon-name></italic> differs from its closest phylogenetic species <italic><tp:taxon-name><tp:taxon-name-part taxon-name-part-type="genus" reg="Diaporthe">D.</tp:taxon-name-part><tp:taxon-name-part taxon-name-part-type="species" reg="fusicola">fusicola</tp:taxon-name-part></tp:taxon-name></italic> and <italic><tp:taxon-name><tp:taxon-name-part taxon-name-part-type="genus" reg="Diaporthe">D.</tp:taxon-name-part><tp:taxon-name-part taxon-name-part-type="species" reg="ovoicicola">ovoicicola</tp:taxon-name-part></tp:taxon-name></italic> in ITS, <italic>cal</italic> and <italic>tef1</italic> loci based on the alignments deposited in TreeBASE.</p></tp:treatment-sec><tp:treatment-sec sec-type="Holotype" id="SECID0EE1MM"><title>Holotype.</title><p>CHINA. Jiangxi Province: Shangrao city, Sanqing Mountain, on symptomatic branches of <italic><tp:taxon-name><tp:taxon-name-part taxon-name-part-type="genus" reg="Kadsura">Kadsura</tp:taxon-name-part><tp:taxon-name-part taxon-name-part-type="species" reg="longipedunculata">longipedunculata</tp:taxon-name-part></tp:taxon-name></italic>, 1 Apr. 2017, B. Cao, Y.M. Liang &amp; C.M. Tian (holotype: <named-content xmlns:xlink="http://www.w3.org/1999/xlink" content-type="dwc:institutional_code" xlink:type="simple">BJFC</named-content>-S1497; ex-type culture: <abbrev xmlns:xlink="http://www.w3.org/1999/xlink" content-type="institution" xlink:title="China Forestry Culture Collection Centre" id="ABBRID0E11MM" xlink:type="simple">CFCC</abbrev> 52586).</p></tp:treatment-sec><tp:treatment-sec sec-type="etymology" id="SECID0E61MM"><title>Etymology.</title><p>Named after the host genus on which it was collected, <italic><tp:taxon-name><tp:taxon-name-part taxon-name-part-type="genus" reg="Kadsura">Kadsura</tp:taxon-name-part></tp:taxon-name></italic>.</p></tp:treatment-sec><tp:treatment-sec sec-type="description" id="SECID0EM2MM"><title>Description.</title><p>Conidiomata pycnidial, immersed in bark, scattered, slightly erumpent through the bark surface, nearly flat, discoid, with a single locule. Ectostromatic disc obviously, brown to black, one ostiole per disc. Locule undivided, 475–525 μm diam. Conidiophores 7–11 × 1.8–2.9 μm, cylindrical, hyaline, unbranched, straight or slightly curved, tapering towards the apex. Alpha conidia hyaline, aseptate, oval or fusoid, biguttulate, 5.5–7.5 × 2.1–2.9 μm (av. = 6.5 × 2.5 μm, n = 30). Beta conidia not observed.</p><fig id="F17" position="float" orientation="portrait"><label>Figure 14.</label><caption><p><italic><tp:taxon-name><tp:taxon-name-part taxon-name-part-type="genus" reg="Diaporthe">Diaporthe</tp:taxon-name-part><tp:taxon-name-part taxon-name-part-type="species" reg="kadsurae">kadsurae</tp:taxon-name-part></tp:taxon-name></italic> (<abbrev xmlns:xlink="http://www.w3.org/1999/xlink" content-type="institution" xlink:title="China Forestry Culture Collection Centre" id="ABBRID0EE3MM" xlink:type="simple">CFCC</abbrev> 52586) <bold>A</bold> Habit of conidiomata on branches <bold>B</bold> Transverse section of conidioma <bold>C</bold> Longitudinal section of conidioma <bold>D</bold> Alpha conidia <bold>E</bold> Conidiophores <bold>F</bold> Culture on <abbrev xmlns:xlink="http://www.w3.org/1999/xlink" xlink:title="potato dextrose agar" id="ABBRID0EV3MM" xlink:type="simple">PDA</abbrev>. Scale bars: 200 μm (<bold>B–C</bold>), 10 μm (<bold>D–E</bold>).</p></caption><graphic xmlns:xlink="http://www.w3.org/1999/xlink" xlink:href="mycokeys-39-097-g014.jpg" position="float" orientation="portrait" xlink:type="simple" id="oo_229049.jpg"/></fig></tp:treatment-sec><tp:treatment-sec sec-type="description" id="SECID0EC4MM"><title>Culture characters.</title><p>Cultures incubated on <abbrev xmlns:xlink="http://www.w3.org/1999/xlink" xlink:title="potato dextrose agar" id="ABBRID0EI4MM" xlink:type="simple">PDA</abbrev> at 25 °C in darkness. Colony originally flat with white aerial mycelium, becoming dense and felted aerial mycelium in the centre and grey to black mycelium at the marginal area with solitary conidiomata at maturity.</p></tp:treatment-sec><tp:treatment-sec sec-type="material" id="SECID0EM4MM"><title>Additional specimens examined.</title><p>CHINA. Jiangxi Province: Shangrao city, Sanqing Mountain, on symptomatic branches of <italic><tp:taxon-name><tp:taxon-name-part taxon-name-part-type="genus" reg="Kadsura">Kadsura</tp:taxon-name-part><tp:taxon-name-part taxon-name-part-type="species" reg="longipedunculata">longipedunculata</tp:taxon-name-part></tp:taxon-name></italic>, 1 Apr. 2017, B. Cao, Y.M. Liang &amp; C.M. Tian, living culture <abbrev xmlns:xlink="http://www.w3.org/1999/xlink" content-type="institution" xlink:title="China Forestry Culture Collection Centre" id="ABBRID0E44MM" xlink:type="simple">CFCC</abbrev> 52587 (<named-content xmlns:xlink="http://www.w3.org/1999/xlink" content-type="dwc:institutional_code" xlink:type="simple">BJFC</named-content>-S1498); Yunbifeng National Forest Park, on symptomatic twigs of <italic><tp:taxon-name><tp:taxon-name-part taxon-name-part-type="genus" reg="Acer">Acer</tp:taxon-name-part></tp:taxon-name></italic> sp., 31 Mar. 2017, B. Cao, Y.M. Liang &amp; C.M. Tian, living culture <abbrev xmlns:xlink="http://www.w3.org/1999/xlink" content-type="institution" xlink:title="China Forestry Culture Collection Centre" id="ABBRID0EO5MM" xlink:type="simple">CFCC</abbrev> 52588 (<named-content xmlns:xlink="http://www.w3.org/1999/xlink" content-type="dwc:institutional_code" xlink:type="simple">BJFC</named-content>-S1499); ibid. living culture <abbrev xmlns:xlink="http://www.w3.org/1999/xlink" content-type="institution" xlink:title="China Forestry Culture Collection Centre" id="ABBRID0EY5MM" xlink:type="simple">CFCC</abbrev> 52589 (<named-content xmlns:xlink="http://www.w3.org/1999/xlink" content-type="dwc:institutional_code" xlink:type="simple">BJFC</named-content>-S1500).</p></tp:treatment-sec><tp:treatment-sec sec-type="notes" id="SECID0EC6MM"><title>Notes.</title><p>This new species is introduced as molecular data show it to be a distinct clade with high support (ML/<abbrev xmlns:xlink="http://www.w3.org/1999/xlink" xlink:title="bayesian inference" id="ABBRID0EI6MM" xlink:type="simple">BI</abbrev>=100/1) and it appears most closely related to <italic><tp:taxon-name><tp:taxon-name-part taxon-name-part-type="genus" reg="Diaporthe">D.</tp:taxon-name-part><tp:taxon-name-part taxon-name-part-type="species" reg="fusicola">fusicola</tp:taxon-name-part></tp:taxon-name></italic> and <italic><tp:taxon-name><tp:taxon-name-part taxon-name-part-type="genus" reg="Diaporthe">D.</tp:taxon-name-part><tp:taxon-name-part taxon-name-part-type="species" reg="ovoicicola">ovoicicola</tp:taxon-name-part></tp:taxon-name></italic>. <italic><tp:taxon-name><tp:taxon-name-part taxon-name-part-type="genus" reg="Diaporthe">Diaporthe</tp:taxon-name-part><tp:taxon-name-part taxon-name-part-type="species" reg="kadsurae">kadsurae</tp:taxon-name-part></tp:taxon-name></italic> can be distinguished from <italic><tp:taxon-name><tp:taxon-name-part taxon-name-part-type="genus" reg="Diaporthe">D.</tp:taxon-name-part><tp:taxon-name-part taxon-name-part-type="species" reg="fusicola">fusicola</tp:taxon-name-part></tp:taxon-name></italic> by 11 nucleotides in concatenated alignment, in which 4 were distinct in the ITS region and 7 in the <italic>cal</italic> region; from <italic><tp:taxon-name><tp:taxon-name-part taxon-name-part-type="genus" reg="Diaporthe">D.</tp:taxon-name-part><tp:taxon-name-part taxon-name-part-type="species" reg="ovoicicola">ovoicicola</tp:taxon-name-part></tp:taxon-name></italic> by 25 nucleotides in concatenated alignment, in which 12 were distinct in the ITS region, 6 in the <italic>cal</italic> region and 7 in the <italic>tef1</italic> region. Morphologically, <italic><tp:taxon-name><tp:taxon-name-part taxon-name-part-type="genus" reg="Diaporthe">D.</tp:taxon-name-part><tp:taxon-name-part taxon-name-part-type="species" reg="kadsurae">kadsurae</tp:taxon-name-part></tp:taxon-name></italic> differs from <italic><tp:taxon-name><tp:taxon-name-part taxon-name-part-type="genus" reg="Diaporthe">D.</tp:taxon-name-part><tp:taxon-name-part taxon-name-part-type="species" reg="fusicola">fusicola</tp:taxon-name-part></tp:taxon-name></italic> and <italic><tp:taxon-name><tp:taxon-name-part taxon-name-part-type="genus" reg="Diaporthe">D.</tp:taxon-name-part><tp:taxon-name-part taxon-name-part-type="species" reg="ovoicicola">ovoicicola</tp:taxon-name-part></tp:taxon-name></italic> in shorter conidiophores (7–11 μm in <italic><tp:taxon-name><tp:taxon-name-part taxon-name-part-type="genus" reg="Diaporthe">D.</tp:taxon-name-part><tp:taxon-name-part taxon-name-part-type="species" reg="kadsurae">kadsurae</tp:taxon-name-part></tp:taxon-name></italic> vs. 11–24.1 μm in <italic><tp:taxon-name><tp:taxon-name-part taxon-name-part-type="genus" reg="Diaporthe">D.</tp:taxon-name-part><tp:taxon-name-part taxon-name-part-type="species" reg="fusicola">fusicola</tp:taxon-name-part></tp:taxon-name></italic>; 7–11 μm in <italic><tp:taxon-name><tp:taxon-name-part taxon-name-part-type="genus" reg="Diaporthe">D.</tp:taxon-name-part><tp:taxon-name-part taxon-name-part-type="species" reg="kadsurae">kadsurae</tp:taxon-name-part></tp:taxon-name></italic> vs. 14.2–23.6 μm in <italic><tp:taxon-name><tp:taxon-name-part taxon-name-part-type="genus" reg="Diaporthe">D.</tp:taxon-name-part><tp:taxon-name-part taxon-name-part-type="species" reg="ovoicicola">ovoicicola</tp:taxon-name-part></tp:taxon-name></italic>) (<xref ref-type="bibr" rid="B20">Gao et al. 2014</xref>).</p></tp:treatment-sec><ref-list><ref id="B20"><mixed-citation xmlns:xlink="http://www.w3.org/1999/xlink" xlink:type="simple"><person-group><name name-style="western"><surname>Gao</surname><given-names>YH</given-names></name><name name-style="western"><surname>Sun</surname><given-names>W</given-names></name><name name-style="western"><surname>Su</surname><given-names>YY</given-names></name><name name-style="western"><surname>Cai</surname><given-names>L</given-names></name></person-group> (<year>2014</year>) <article-title>Three new species of <italic><tp:taxon-name><tp:taxon-name-part taxon-name-part-type="genus">Phomopsis</tp:taxon-name-part></tp:taxon-name></italic> in Gutianshan Nature Reserve in China.</article-title><source>Mycological Progress</source><volume>13</volume>: <fpage>111</fpage>–<lpage>121</lpage>. <ext-link xlink:type="simple" ext-link-type="doi" xlink:href="10.1007/s11557-013-0898-2">https://doi.org/10.1007/s11557-013-0898-2</ext-link></mixed-citation></ref></ref-list></tp:taxon-treatment>
