# Supplementary material for: High diversity of Diaporthe species associated with dieback diseases in China, with twelve new species described
Source: MycoKeys. 2018 Sep 17;(39):97–149. doi: 10.3897/mycokeys.39.26914 (PMC6160862; doi:10.3897/mycokeys.39.26914)
Supplement: XML Treatment for Diaporthe padina [file mycokeys.39.26914-treatment13.xml]

<!DOCTYPE tp:taxon-treatment
  PUBLIC "-//TaxonX//DTD Taxonomic Treatment Publishing DTD v0 20100105//EN" "tax-treatment-NSO.dtd">
<tp:taxon-treatment xmlns:tp="http://www.plazi.org/taxpub"><tp:treatment-meta><kwd-group><label>Taxon classification</label><kwd><named-content xmlns:xlink="http://www.w3.org/1999/xlink" content-type="kingdom">Fungi</named-content></kwd><kwd><named-content xmlns:xlink="http://www.w3.org/1999/xlink" content-type="order">Diaporthales</named-content></kwd><kwd><named-content xmlns:xlink="http://www.w3.org/1999/xlink" content-type="family">Diaporthaceae</named-content></kwd></kwd-group><mixed-citation publication-type="journal"><person-group><name><surname>Yang</surname><given-names>Qin</given-names></name><name><surname>Fan</surname><given-names>Xin-Lei</given-names></name><name><surname>Guarnaccia</surname><given-names>Vladimiro</given-names></name><name><surname>Tian</surname><given-names>Cheng-Ming</given-names></name></person-group><article-title>High diversity of <italic><tp:taxon-name><tp:taxon-name-part taxon-name-part-type="genus" reg="Diaporthe">Diaporthe</tp:taxon-name-part></tp:taxon-name></italic> species associated with dieback diseases in China, with twelve new species described</article-title><source>MycoKeys</source><day>17</day><month>9</month><year>2018</year><volume>2018</volume><issue>39</issue><fpage>97</fpage><lpage>149</lpage><pub-id pub-id-type="doi">10.3897/mycokeys.39.26914</pub-id></mixed-citation></tp:treatment-meta><tp:nomenclature><tp:taxon-name>
              <tp:taxon-name-part taxon-name-part-type="genus" reg="Diaporthe">Diaporthe</tp:taxon-name-part>
              <tp:taxon-name-part taxon-name-part-type="species" reg="padina">padina</tp:taxon-name-part>
              <object-id xmlns:xlink="http://www.w3.org/1999/xlink" content-type="mycobank" xlink:type="simple">MB824714</object-id>
            </tp:taxon-name><tp:taxon-authority>C.M. Tian &amp; Q. Yang</tp:taxon-authority><tp:taxon-status xmlns:xlink="http://www.w3.org/1999/xlink" xlink:type="simple">sp. nov.</tp:taxon-status><xref ref-type="fig" rid="F18">Figure 15</xref></tp:nomenclature><tp:treatment-sec sec-type="diagnosis" id="SECID0EHFNM"><title>Diagnosis.</title><p><italic><tp:taxon-name><tp:taxon-name-part taxon-name-part-type="genus" reg="Diaporthe">Diaporthe</tp:taxon-name-part><tp:taxon-name-part taxon-name-part-type="species" reg="padina">padina</tp:taxon-name-part></tp:taxon-name></italic> can be distinguished from the phylogenetically closely related species <italic><tp:taxon-name><tp:taxon-name-part taxon-name-part-type="genus" reg="Diaporthe">D.</tp:taxon-name-part><tp:taxon-name-part taxon-name-part-type="species" reg="betulae">betulae</tp:taxon-name-part></tp:taxon-name></italic> in smaller conidiomata and alpha conidia.</p></tp:treatment-sec><tp:treatment-sec sec-type="Holotype" id="SECID0EDGNM"><title>Holotype.</title><p>CHINA. Heilongjiang Province: Liangshui Nature Reserve, on symptomatic twigs of <italic><tp:taxon-name><tp:taxon-name-part taxon-name-part-type="genus" reg="Padus">Padus</tp:taxon-name-part><tp:taxon-name-part taxon-name-part-type="species" reg="racemosa">racemosa</tp:taxon-name-part></tp:taxon-name></italic>, 31 July 2016, Q. Yang (holotype: <named-content xmlns:xlink="http://www.w3.org/1999/xlink" content-type="dwc:institutional_code" xlink:type="simple">BJFC</named-content>-S1501; ex-type culture: <abbrev xmlns:xlink="http://www.w3.org/1999/xlink" content-type="institution" xlink:title="China Forestry Culture Collection Centre" id="ABBRID0EZGNM" xlink:type="simple">CFCC</abbrev> 52590).</p></tp:treatment-sec><tp:treatment-sec sec-type="etymology" id="SECID0E5GNM"><title>Etymology.</title><p>Named after the host genus on which it was collected, <italic><tp:taxon-name><tp:taxon-name-part taxon-name-part-type="genus" reg="Padus">Padus</tp:taxon-name-part></tp:taxon-name></italic>.</p></tp:treatment-sec><tp:treatment-sec sec-type="description" id="SECID0ELHNM"><title>Description.</title><p>Conidiomata pycnidial, immersed in bark, scattered, slightly erumpent through the bark surface, discoid, with a single locule. Ectostromatic disc light brown, one ostiole per disc, 330–520 μm diam. Locule circular, undivided, 250–550 μm diam. Conidiophores 5.5–12.5 × 1–1.5 μm, hyaline, unbranched, cylindrical, straight or slightly curved. Alpha conidia hyaline, aseptate, ellipsoidal to fusiform, eguttulate, 7–8 × 1.5–2 μm (av. = 7.5 × 1.8 μm, n = 30). Beta conidia hyaline, filiform, straight or hamate, eguttulate, aseptate, base truncate, 21–24 × 1 µm (av. = 22 × 1 µm, n = 30).</p><fig id="F18" position="float" orientation="portrait"><label>Figure 15.</label><caption><p><italic><tp:taxon-name><tp:taxon-name-part taxon-name-part-type="genus" reg="Diaporthe">Diaporthe</tp:taxon-name-part><tp:taxon-name-part taxon-name-part-type="species" reg="padina">padina</tp:taxon-name-part></tp:taxon-name></italic> (<abbrev xmlns:xlink="http://www.w3.org/1999/xlink" content-type="institution" xlink:title="China Forestry Culture Collection Centre" id="ABBRID0EDINM" xlink:type="simple">CFCC</abbrev> 52590) <bold>A–B</bold> Habit of conidiomata on branches <bold>C</bold> Transverse section of conidioma <bold>D</bold> Longitudinal section of conidioma <bold>E</bold> Alpha and beta conidia <bold>F, I</bold> Beta conidia <bold>G–H</bold> Conidiophores <bold>J</bold> Culture on <abbrev xmlns:xlink="http://www.w3.org/1999/xlink" xlink:title="potato dextrose agar" id="ABBRID0EWINM" xlink:type="simple">PDA</abbrev> and conidiomata. Scale bars: 500 μm (<bold>B</bold>), 200 μm (<bold>C–D</bold>), 10 μm (<bold>E–I</bold>).</p></caption><graphic xmlns:xlink="http://www.w3.org/1999/xlink" xlink:href="mycokeys-39-097-g015.jpg" position="float" orientation="portrait" xlink:type="simple" id="oo_229050.jpg"/></fig></tp:treatment-sec><tp:treatment-sec sec-type="description" id="SECID0EFJNM"><title>Culture characters.</title><p>Cultures incubated on <abbrev xmlns:xlink="http://www.w3.org/1999/xlink" xlink:title="potato dextrose agar" id="ABBRID0ELJNM" xlink:type="simple">PDA</abbrev> at 25 °C in darkness. Colony originally flat with white aerial mycelium, becoming grey to brown in the centre, with pale grey, felted, valviform mycelium at the marginal area and aggregated conidiomata at maturity.</p></tp:treatment-sec><tp:treatment-sec sec-type="material" id="SECID0EPJNM"><title>Additional material examined.</title><p>CHINA. Heilongjiang Province: Liangshui Nature Reserve, on symptomatic twigs of <italic><tp:taxon-name><tp:taxon-name-part taxon-name-part-type="genus" reg="Padus">Padus</tp:taxon-name-part><tp:taxon-name-part taxon-name-part-type="species" reg="racemosa">racemosa</tp:taxon-name-part></tp:taxon-name></italic>, 31 July 2016, Q. Yang, living culture <abbrev xmlns:xlink="http://www.w3.org/1999/xlink" content-type="institution" xlink:title="China Forestry Culture Collection Centre" id="ABBRID0EAKNM" xlink:type="simple">CFCC</abbrev> 52591 (<named-content xmlns:xlink="http://www.w3.org/1999/xlink" content-type="dwc:institutional_code" xlink:type="simple">BJFC</named-content>-S1502).</p></tp:treatment-sec><tp:treatment-sec sec-type="notes" id="SECID0EKKNM"><title>Notes.</title><p>Four strains representing <italic><tp:taxon-name><tp:taxon-name-part taxon-name-part-type="genus" reg="Diaporthe">D.</tp:taxon-name-part><tp:taxon-name-part taxon-name-part-type="species" reg="padina">padina</tp:taxon-name-part></tp:taxon-name></italic> cluster in a well-supported clade and appear closely related to <italic><tp:taxon-name><tp:taxon-name-part taxon-name-part-type="genus" reg="Diaporthe">D.</tp:taxon-name-part><tp:taxon-name-part taxon-name-part-type="species" reg="betulae">betulae</tp:taxon-name-part></tp:taxon-name></italic>. This species is phylogenetically closely related to, but clearly differentiated from, <italic><tp:taxon-name><tp:taxon-name-part taxon-name-part-type="genus" reg="Diaporthe">D.</tp:taxon-name-part><tp:taxon-name-part taxon-name-part-type="species" reg="betulae">betulae</tp:taxon-name-part></tp:taxon-name></italic> by 40 different unique fixed alleles in ITS, <italic>cal</italic>, <italic>his3</italic>, <italic>tef1</italic> and <italic>tub2</italic> loci (4, 7, 10, 13 and 6 respectively) based on the alignments deposited in TreeBASE. Morphologically, <italic><tp:taxon-name><tp:taxon-name-part taxon-name-part-type="genus" reg="Diaporthe">D.</tp:taxon-name-part><tp:taxon-name-part taxon-name-part-type="species" reg="padina">padina</tp:taxon-name-part></tp:taxon-name></italic> differs from <italic><tp:taxon-name><tp:taxon-name-part taxon-name-part-type="genus" reg="Diaporthe">D.</tp:taxon-name-part><tp:taxon-name-part taxon-name-part-type="species" reg="betulae">betulae</tp:taxon-name-part></tp:taxon-name></italic> in smaller conidiomata and alpha conidia (250–550 vs. 600–1250 μm in conidiomata; 7–8 × 1.5–2 vs. 8.5–11 × 3–4 μm in alpha conidia) (<xref ref-type="bibr" rid="B13">Du et al. 2016</xref>).</p></tp:treatment-sec><ref-list><ref id="B13"><mixed-citation xmlns:xlink="http://www.w3.org/1999/xlink" xlink:type="simple"><person-group><name name-style="western"><surname>Du</surname><given-names>Z</given-names></name><name name-style="western"><surname>Fan</surname><given-names>XL</given-names></name><name name-style="western"><surname>Hyde</surname><given-names>KD</given-names></name><name name-style="western"><surname>Yang</surname><given-names>Q</given-names></name><name name-style="western"><surname>Liang</surname><given-names>YM</given-names></name><name name-style="western"><surname>Tian</surname><given-names>CM</given-names></name></person-group> (<year>2016</year>) <article-title>Phylogeny and morphology reveal two new species of <italic><tp:taxon-name><tp:taxon-name-part taxon-name-part-type="genus">Diaporthe</tp:taxon-name-part></tp:taxon-name></italic> from <italic><tp:taxon-name><tp:taxon-name-part taxon-name-part-type="genus">Betula</tp:taxon-name-part></tp:taxon-name></italic> spp. in China.</article-title><source>Phytotaxa</source><volume>269</volume>: <fpage>90</fpage>–<lpage>102</lpage>. <ext-link xlink:type="simple" ext-link-type="doi" xlink:href="10.11646/phytotaxa.269.2.2">https://doi.org/10.11646/phytotaxa.269.2.2</ext-link></mixed-citation></ref></ref-list></tp:taxon-treatment>
