# Supplementary material for: High diversity of Diaporthe species associated with dieback diseases in China, with twelve new species described
Source: MycoKeys. 2018 Sep 17;(39):97–149. doi: 10.3897/mycokeys.39.26914 (PMC6160862; doi:10.3897/mycokeys.39.26914)
Supplement: XML Treatment for Diaporthe ukurunduensis [file mycokeys.39.26914-treatment14.xml]

<!DOCTYPE tp:taxon-treatment
  PUBLIC "-//TaxonX//DTD Taxonomic Treatment Publishing DTD v0 20100105//EN" "tax-treatment-NSO.dtd">
<tp:taxon-treatment xmlns:tp="http://www.plazi.org/taxpub"><tp:treatment-meta><kwd-group><label>Taxon classification</label><kwd><named-content xmlns:xlink="http://www.w3.org/1999/xlink" content-type="kingdom">Fungi</named-content></kwd><kwd><named-content xmlns:xlink="http://www.w3.org/1999/xlink" content-type="order">Diaporthales</named-content></kwd><kwd><named-content xmlns:xlink="http://www.w3.org/1999/xlink" content-type="family">Diaporthaceae</named-content></kwd></kwd-group><mixed-citation publication-type="journal"><person-group><name><surname>Yang</surname><given-names>Qin</given-names></name><name><surname>Fan</surname><given-names>Xin-Lei</given-names></name><name><surname>Guarnaccia</surname><given-names>Vladimiro</given-names></name><name><surname>Tian</surname><given-names>Cheng-Ming</given-names></name></person-group><article-title>High diversity of <italic><tp:taxon-name><tp:taxon-name-part taxon-name-part-type="genus" reg="Diaporthe">Diaporthe</tp:taxon-name-part></tp:taxon-name></italic> species associated with dieback diseases in China, with twelve new species described</article-title><source>MycoKeys</source><day>17</day><month>9</month><year>2018</year><volume>2018</volume><issue>39</issue><fpage>97</fpage><lpage>149</lpage><pub-id pub-id-type="doi">10.3897/mycokeys.39.26914</pub-id></mixed-citation></tp:treatment-meta><tp:nomenclature><tp:taxon-name>
              <tp:taxon-name-part taxon-name-part-type="genus" reg="Diaporthe">Diaporthe</tp:taxon-name-part>
              <tp:taxon-name-part taxon-name-part-type="species" reg="ukurunduensis">ukurunduensis</tp:taxon-name-part>
              <object-id xmlns:xlink="http://www.w3.org/1999/xlink" content-type="mycobank" xlink:type="simple">MB824715</object-id>
            </tp:taxon-name><tp:taxon-authority>C.M. Tian &amp; Q. Yang</tp:taxon-authority><tp:taxon-status xmlns:xlink="http://www.w3.org/1999/xlink" xlink:type="simple">sp. nov.</tp:taxon-status><xref ref-type="fig" rid="F19">Figure 16</xref></tp:nomenclature><tp:treatment-sec sec-type="diagnosis" id="SECID0EAONM"><title>Diagnosis.</title><p><italic><tp:taxon-name><tp:taxon-name-part taxon-name-part-type="genus" reg="Diaporthe">Diaporthe</tp:taxon-name-part><tp:taxon-name-part taxon-name-part-type="species" reg="ukurunduensis">ukurunduensis</tp:taxon-name-part></tp:taxon-name></italic> can be distinguished from the phylogenetically closely related species <italic><tp:taxon-name><tp:taxon-name-part taxon-name-part-type="genus" reg="Diaporthe">D.</tp:taxon-name-part><tp:taxon-name-part taxon-name-part-type="species" reg="citrichinensis">citrichinensis</tp:taxon-name-part></tp:taxon-name></italic> in longer conidiophores and shorter alpha conidia.</p></tp:treatment-sec><tp:treatment-sec sec-type="Holotype" id="SECID0E3ONM"><title>Holotype.</title><p>CHINA. Shaanxi Province: Qinling Mountain, on symptomatic twigs of <italic><tp:taxon-name><tp:taxon-name-part taxon-name-part-type="genus" reg="Acer">Acer</tp:taxon-name-part><tp:taxon-name-part taxon-name-part-type="species" reg="ukurunduense">ukurunduense</tp:taxon-name-part></tp:taxon-name></italic>, 27 June 2017, Q. Yang (holotype: <named-content xmlns:xlink="http://www.w3.org/1999/xlink" content-type="dwc:institutional_code" xlink:type="simple">BJFC</named-content>-S1503; ex-type culture: <abbrev xmlns:xlink="http://www.w3.org/1999/xlink" content-type="institution" xlink:title="China Forestry Culture Collection Centre" id="ABBRID0ESPNM" xlink:type="simple">CFCC</abbrev> 52592).</p></tp:treatment-sec><tp:treatment-sec sec-type="etymology" id="SECID0EXPNM"><title>Etymology.</title><p>Named after the host species on which it was collected, <italic><tp:taxon-name><tp:taxon-name-part taxon-name-part-type="genus" reg="Acer">Acer</tp:taxon-name-part><tp:taxon-name-part taxon-name-part-type="species" reg="ukurunduense">ukurunduense</tp:taxon-name-part></tp:taxon-name></italic>.</p></tp:treatment-sec><tp:treatment-sec sec-type="description" id="SECID0EIQNM"><title>Description.</title><p>Conidiomata pycnidial, immersed in bark, serried, slightly erumpent through the bark surface, nearly flat, discoid, with a single locule. Ectostromatic disc dark brown to black, one ostiole per disc. Locule circular, undivided, 165–215 μm diam. Conidiophores 11.5–18 × 1.5 μm, hyaline, branched, cylindrical, straight or curved. Alpha conidia hyaline, aseptate, ellipsoidal to oval, biguttulate, 5–6 × 2.1–2.9 μm (av. = 5.5 × 2.5 μm, n = 30). Beta conidia not observed.</p><fig id="F19" position="float" orientation="portrait"><label>Figure 16.</label><caption><p><italic><tp:taxon-name><tp:taxon-name-part taxon-name-part-type="genus" reg="Diaporthe">Diaporthe</tp:taxon-name-part><tp:taxon-name-part taxon-name-part-type="species" reg="ukurunduensis">ukurunduensis</tp:taxon-name-part></tp:taxon-name></italic> (<abbrev xmlns:xlink="http://www.w3.org/1999/xlink" content-type="institution" xlink:title="China Forestry Culture Collection Centre" id="ABBRID0EARNM" xlink:type="simple">CFCC</abbrev> 52592) <bold>A</bold> Habit of conidiomata on branches <bold>B</bold> Transverse section of conidioma <bold>C–D</bold> Alpha conidia <bold>E</bold> Conidiophores <bold>F</bold> Culture on <abbrev xmlns:xlink="http://www.w3.org/1999/xlink" xlink:title="potato dextrose agar" id="ABBRID0EPRNM" xlink:type="simple">PDA</abbrev>. Scale bars: 200 μm (<bold>B</bold>), 10 μm (<bold>C–E</bold>).</p></caption><graphic xmlns:xlink="http://www.w3.org/1999/xlink" xlink:href="mycokeys-39-097-g016.jpg" position="float" orientation="portrait" xlink:type="simple" id="oo_229051.jpg"/></fig></tp:treatment-sec><tp:treatment-sec sec-type="description" id="SECID0E3RNM"><title>Culture characters.</title><p>Cultures incubated on <abbrev xmlns:xlink="http://www.w3.org/1999/xlink" xlink:title="potato dextrose agar" id="ABBRID0ECSNM" xlink:type="simple">PDA</abbrev> at 25 °C in darkness. Colony originally flat with white aerial mycelium, becoming brown to pale black in the centre, dense, felted, conidiomata not observed.</p></tp:treatment-sec><tp:treatment-sec sec-type="material" id="SECID0EGSNM"><title>Additional specimens examined.</title><p>CHINA. Shaanxi Province: Qinling Mountain, on symptomatic twigs of <italic><tp:taxon-name><tp:taxon-name-part taxon-name-part-type="genus" reg="Acer">Acer</tp:taxon-name-part><tp:taxon-name-part taxon-name-part-type="species" reg="ukurunduense">ukurunduense</tp:taxon-name-part></tp:taxon-name></italic>, 27 June 2017, Q. Yang, living culture <abbrev xmlns:xlink="http://www.w3.org/1999/xlink" content-type="institution" xlink:title="China Forestry Culture Collection Centre" id="ABBRID0EXSNM" xlink:type="simple">CFCC</abbrev> 52593 (<named-content xmlns:xlink="http://www.w3.org/1999/xlink" content-type="dwc:institutional_code" xlink:type="simple">BJFC</named-content>-S1503).</p></tp:treatment-sec><tp:treatment-sec sec-type="notes" id="SECID0EBTNM"><title>Notes.</title><p><italic><tp:taxon-name><tp:taxon-name-part taxon-name-part-type="genus" reg="Diaporthe">Diaporthe</tp:taxon-name-part><tp:taxon-name-part taxon-name-part-type="species" reg="ukurunduensis">ukurunduensis</tp:taxon-name-part></tp:taxon-name></italic> comprises strains <abbrev xmlns:xlink="http://www.w3.org/1999/xlink" content-type="institution" xlink:title="China Forestry Culture Collection Centre" id="ABBRID0ESTNM" xlink:type="simple">CFCC</abbrev> 52592 and <abbrev xmlns:xlink="http://www.w3.org/1999/xlink" content-type="institution" xlink:title="China Forestry Culture Collection Centre" id="ABBRID0EXTNM" xlink:type="simple">CFCC</abbrev> 52593 closely related to <italic><tp:taxon-name><tp:taxon-name-part taxon-name-part-type="genus" reg="Diaporthe">D.</tp:taxon-name-part><tp:taxon-name-part taxon-name-part-type="species" reg="citrichinensis">citrichinensis</tp:taxon-name-part></tp:taxon-name></italic> in the combined phylogenetic tree (Fig. <xref ref-type="fig" rid="F1">1</xref>). <italic><tp:taxon-name><tp:taxon-name-part taxon-name-part-type="genus" reg="Diaporthe">Diaporthe</tp:taxon-name-part><tp:taxon-name-part taxon-name-part-type="species" reg="ukurunduensis">ukurunduensis</tp:taxon-name-part></tp:taxon-name></italic> can be distinguished from <italic><tp:taxon-name><tp:taxon-name-part taxon-name-part-type="genus" reg="Diaporthe">D.</tp:taxon-name-part><tp:taxon-name-part taxon-name-part-type="species" reg="citrichinensis">citrichinensis</tp:taxon-name-part></tp:taxon-name></italic> based on ITS and <italic>tef1</italic> loci (10/470 in ITS and 4/336 in <italic>tef1</italic>).</p></tp:treatment-sec><tp:treatment-sec><!--Section generated to contain objects referenced in tp:taxon-treatment.--><fig id="F1" position="float" orientation="portrait"><label>Figure 1.</label><caption><p>Phylogram of <italic><tp:taxon-name><tp:taxon-name-part taxon-name-part-type="genus" reg="Diaporthe">Diaporthe</tp:taxon-name-part></tp:taxon-name></italic> from a maximum likelihood analysis based on combined ITS, <italic>cal</italic>, <italic>his3</italic>, <italic>tef1</italic> and <italic>tub2</italic>. Values above the branches indicate maximum likelihood bootstrap (left, ML BP ≥ 50%) and bayesian probabilities (right, <abbrev xmlns:xlink="http://www.w3.org/1999/xlink" xlink:title="bayesian inference" id="ABBRID0EE4IM" xlink:type="simple">BI</abbrev> PP ≥ 0.70). The tree is rooted with <italic><tp:taxon-name><tp:taxon-name-part taxon-name-part-type="genus" reg="Diaporthella">Diaporthella</tp:taxon-name-part><tp:taxon-name-part taxon-name-part-type="species" reg="corylina">corylina</tp:taxon-name-part></tp:taxon-name></italic>. Strains in the current study are in blue.</p></caption><graphic xmlns:xlink="http://www.w3.org/1999/xlink" xlink:href="mycokeys-39-097-g001.jpg" position="float" orientation="portrait" xlink:type="simple" id="oo_229036.jpg"/></fig></tp:treatment-sec></tp:taxon-treatment>
