# Supplementary material for: High diversity of Diaporthe species associated with dieback diseases in China, with twelve new species described
Source: MycoKeys. 2018 Sep 17;(39):97–149. doi: 10.3897/mycokeys.39.26914 (PMC6160862; doi:10.3897/mycokeys.39.26914)
Supplement: XML Treatment for Diaporthe unshiuensis [file mycokeys.39.26914-treatment15.xml]

<!DOCTYPE tp:taxon-treatment
  PUBLIC "-//TaxonX//DTD Taxonomic Treatment Publishing DTD v0 20100105//EN" "tax-treatment-NSO.dtd">
<tp:taxon-treatment xmlns:tp="http://www.plazi.org/taxpub"><tp:treatment-meta><kwd-group><label>Taxon classification</label><kwd><named-content xmlns:xlink="http://www.w3.org/1999/xlink" content-type="kingdom">Fungi</named-content></kwd><kwd><named-content xmlns:xlink="http://www.w3.org/1999/xlink" content-type="order">Diaporthales</named-content></kwd><kwd><named-content xmlns:xlink="http://www.w3.org/1999/xlink" content-type="family">Diaporthaceae</named-content></kwd></kwd-group><mixed-citation publication-type="journal"><person-group><name><surname>Yang</surname><given-names>Qin</given-names></name><name><surname>Fan</surname><given-names>Xin-Lei</given-names></name><name><surname>Guarnaccia</surname><given-names>Vladimiro</given-names></name><name><surname>Tian</surname><given-names>Cheng-Ming</given-names></name></person-group><article-title>High diversity of <italic><tp:taxon-name><tp:taxon-name-part taxon-name-part-type="genus" reg="Diaporthe">Diaporthe</tp:taxon-name-part></tp:taxon-name></italic> species associated with dieback diseases in China, with twelve new species described</article-title><source>MycoKeys</source><day>17</day><month>9</month><year>2018</year><volume>2018</volume><issue>39</issue><fpage>97</fpage><lpage>149</lpage><pub-id pub-id-type="doi">10.3897/mycokeys.39.26914</pub-id></mixed-citation></tp:treatment-meta><tp:nomenclature><tp:taxon-name>
              <tp:taxon-name-part taxon-name-part-type="genus" reg="Diaporthe">Diaporthe</tp:taxon-name-part>
              <tp:taxon-name-part taxon-name-part-type="species" reg="unshiuensis">unshiuensis</tp:taxon-name-part>
            </tp:taxon-name><tp:taxon-authority>F. Huang, K.D. Hyde &amp; H.Y. Li, 2015</tp:taxon-authority><xref ref-type="fig" rid="F20">Figure 17</xref></tp:nomenclature><tp:treatment-sec sec-type="description" id="SECID0ENWNM"><title>Description.</title><p>On PNA: Conidiomata pycnidial, globose or rostrated, black, erumpent in tissue, erumpent at maturity, 260–500 μm diam, often with translucent conidial drops exuding from the ostioles. Conidiophores 18–28.5 × 1.4–2.1 μm, cylindrical, hyaline, branched, septate, straight or curved, tapering towards the apex. Alpha conidia abundant in culture, hyaline, aseptate, ellipsoidal to fusiform, biguttulate, sometimes with one end obtuse and the other acute, 6.5–8.5 × 2.1–2.5 μm (av. = 7.8 × 2.3 μm, n = 30). Beta conidia not observed.</p><fig id="F20" position="float" orientation="portrait"><label>Figure 17.</label><caption><p><italic><tp:taxon-name><tp:taxon-name-part taxon-name-part-type="genus" reg="Diaporthe">Diaporthe</tp:taxon-name-part><tp:taxon-name-part taxon-name-part-type="species" reg="unshiuensis">unshiuensis</tp:taxon-name-part></tp:taxon-name></italic> (<abbrev xmlns:xlink="http://www.w3.org/1999/xlink" content-type="institution" xlink:title="China Forestry Culture Collection Centre" id="ABBRID0EFXNM" xlink:type="simple">CFCC</abbrev> 52594) <bold>A</bold> Culture on PNA <bold>B</bold> Conidiomata <bold>C</bold> Alpha conidia <bold>D</bold> Conidiophores. Scale bars: 500 μm (<bold>B</bold>), 10 μm (<bold>C–D</bold>).</p></caption><graphic xmlns:xlink="http://www.w3.org/1999/xlink" xlink:href="mycokeys-39-097-g017.jpg" position="float" orientation="portrait" xlink:type="simple" id="oo_229052.jpg"/></fig></tp:treatment-sec><tp:treatment-sec sec-type="description" id="SECID0E2XNM"><title>Culture characters.</title><p>Cultures incubated on PNA at 25 °C in darkness. Colony entirely white at surface, reverse with pale brown pigmentation, white, fluffy aerial mycelium.</p></tp:treatment-sec><tp:treatment-sec sec-type="material" id="SECID0EAYNM"><title>Specimens examined.</title><p>CHINA. Jiangsu Province: Nanjing city, on non-symptomatic twigs of <italic><tp:taxon-name><tp:taxon-name-part taxon-name-part-type="genus" reg="Carya">Carya</tp:taxon-name-part><tp:taxon-name-part taxon-name-part-type="species" reg="illinoensis">illinoensis</tp:taxon-name-part></tp:taxon-name></italic>, 10 Nov. 2015, Q. Yang, living culture <abbrev xmlns:xlink="http://www.w3.org/1999/xlink" content-type="institution" xlink:title="China Forestry Culture Collection Centre" id="ABBRID0ERYNM" xlink:type="simple">CFCC</abbrev> 52594 and <abbrev xmlns:xlink="http://www.w3.org/1999/xlink" content-type="institution" xlink:title="China Forestry Culture Collection Centre" id="ABBRID0EWYNM" xlink:type="simple">CFCC</abbrev> 52595 (<named-content xmlns:xlink="http://www.w3.org/1999/xlink" content-type="dwc:institutional_code" xlink:type="simple">BJFC</named-content>-S1476).</p></tp:treatment-sec><tp:treatment-sec sec-type="notes" id="SECID0EAZNM"><title>Notes.</title><p><italic><tp:taxon-name><tp:taxon-name-part taxon-name-part-type="genus" reg="Diaporthe">Diaporthe</tp:taxon-name-part><tp:taxon-name-part taxon-name-part-type="species" reg="unshiuensis">unshiuensis</tp:taxon-name-part></tp:taxon-name></italic> was originally described from twigs of non-symptomatic <italic><tp:taxon-name><tp:taxon-name-part taxon-name-part-type="genus" reg="Fortunella">Fortunella</tp:taxon-name-part><tp:taxon-name-part taxon-name-part-type="species" reg="margarita">margarita</tp:taxon-name-part></tp:taxon-name></italic> in Zhejiang Province, China (<xref ref-type="bibr" rid="B32">Huang et al. 2015</xref>). In the present study, two isolates from twigs of asymptomatic <italic><tp:taxon-name><tp:taxon-name-part taxon-name-part-type="genus" reg="Carya">Carya</tp:taxon-name-part><tp:taxon-name-part taxon-name-part-type="species" reg="illinoensis">illinoensis</tp:taxon-name-part></tp:taxon-name></italic> were congruent with <italic><tp:taxon-name><tp:taxon-name-part taxon-name-part-type="genus" reg="Diaporthe">D.</tp:taxon-name-part><tp:taxon-name-part taxon-name-part-type="species" reg="unshiuensis">unshiuensis</tp:taxon-name-part></tp:taxon-name></italic> based on morphology and DNA sequences data (Fig. <xref ref-type="fig" rid="F1">1</xref>). We therefore describe <italic><tp:taxon-name><tp:taxon-name-part taxon-name-part-type="genus" reg="Diaporthe">D.</tp:taxon-name-part><tp:taxon-name-part taxon-name-part-type="species" reg="unshiuensis">unshiuensis</tp:taxon-name-part></tp:taxon-name></italic> as a known species for this clade.</p></tp:treatment-sec><tp:treatment-sec><!--Section generated to contain objects referenced in tp:taxon-treatment.--><fig id="F1" position="float" orientation="portrait"><label>Figure 1.</label><caption><p>Phylogram of <italic><tp:taxon-name><tp:taxon-name-part taxon-name-part-type="genus" reg="Diaporthe">Diaporthe</tp:taxon-name-part></tp:taxon-name></italic> from a maximum likelihood analysis based on combined ITS, <italic>cal</italic>, <italic>his3</italic>, <italic>tef1</italic> and <italic>tub2</italic>. Values above the branches indicate maximum likelihood bootstrap (left, ML BP ≥ 50%) and bayesian probabilities (right, <abbrev xmlns:xlink="http://www.w3.org/1999/xlink" xlink:title="bayesian inference" id="ABBRID0EE4IM" xlink:type="simple">BI</abbrev> PP ≥ 0.70). The tree is rooted with <italic><tp:taxon-name><tp:taxon-name-part taxon-name-part-type="genus" reg="Diaporthella">Diaporthella</tp:taxon-name-part><tp:taxon-name-part taxon-name-part-type="species" reg="corylina">corylina</tp:taxon-name-part></tp:taxon-name></italic>. Strains in the current study are in blue.</p></caption><graphic xmlns:xlink="http://www.w3.org/1999/xlink" xlink:href="mycokeys-39-097-g001.jpg" position="float" orientation="portrait" xlink:type="simple" id="oo_229036.jpg"/></fig></tp:treatment-sec><ref-list><ref id="B32"><mixed-citation xmlns:xlink="http://www.w3.org/1999/xlink" xlink:type="simple"><person-group><name name-style="western"><surname>Huang</surname><given-names>F</given-names></name><name name-style="western"><surname>Udayanga</surname><given-names>D</given-names></name><name name-style="western"><surname>Wang</surname><given-names>X</given-names></name><name name-style="western"><surname>Hou</surname><given-names>X</given-names></name><name name-style="western"><surname>Mei</surname><given-names>X</given-names></name><name name-style="western"><surname>Fu</surname><given-names>Y</given-names></name><name name-style="western"><surname>Hyde</surname><given-names>KD</given-names></name><name name-style="western"><surname>Li</surname><given-names>HY</given-names></name></person-group> (<year>2015</year>) <article-title>Endophytic <italic><tp:taxon-name><tp:taxon-name-part taxon-name-part-type="genus">Diaporthe</tp:taxon-name-part></tp:taxon-name></italic> associated with <italic><tp:taxon-name><tp:taxon-name-part taxon-name-part-type="genus">Citrus</tp:taxon-name-part></tp:taxon-name></italic>: A phylogenetic reassessment with seven new species from China.</article-title><source>Fungal Biology</source><volume>119</volume>: <fpage>331</fpage>–<lpage>347</lpage>. <ext-link xlink:type="simple" ext-link-type="doi" xlink:href="10.1016/j.funbio.2015.02.006">https://doi.org/10.1016/j.funbio.2015.02.006</ext-link></mixed-citation></ref></ref-list></tp:taxon-treatment>
